# Supplementary material for: A bridge-like lipid transfer protein is critical for generation of invasive stages in malaria parasites
Source: Nat Commun. 2026 Mar 28;17:3030. doi: 10.1038/s41467-026-70887-1 (PMC13036008; doi:10.1038/s41467-026-70887-1)
Supplement: Supplementary file 5 — Supplementary Data 2 [file 41467_2026_70887_MOESM5_ESM.xlsx]

## Sheet: FFAT_SleeMatrix_3D7
	Supplementary Data 2 - Table A: Highest scoring FFAT motif in all proteins in the 3D7 genome, according to previously proposed motif scoring system (Slee, J.A. & Levine, T.P. Systematic prediction of FFAT motifs across eukaryote proteomes identifies nucleolar and eisosome proteins with the predicted capacity to form bridges to the endoplasmic reticulum. Contact (Thousand Oaks). 2, 1-21 (2019).). …
	Protein ID	Motif with Flanking	Position	Score
	PF3D7_0704600	YEDDYEDDYDDDYEDAYDEQKGHIDYDKE	3089	1
	PF3D7_1201400	EENNEEDNEEYDYYDSDDDYEESLSSSDE	1069	1
	PF3D7_1335700	EDLIDEMDEEDDYDEAYDIYDNINDNIND	400	1
	PF3D7_1346400	DENKNVEEEDDDFMDAIEEKQLSISLQIL	1566	1
	PF3D7_0105800	ISNDDEIDDTDEFYDAEVALLEEYYSRCN	578	1.5
	PF3D7_0201700	NESDEDESIIEEYGEAQEEVAISSSEVVD	426	1.5
	PF3D7_0301400	FNVEDEEVLNEEFSDALDDNNFYINNYVK	115	1.5
	PF3D7_0422300	HWYVGEGMEEGEFSEAREDLAALEKDYEE	406	1.5
	PF3D7_0423900	NNNNNDDDDDDVFYDALDTFDSSQELSLA	95	1.5
	PF3D7_0517400	DESELSAEEDSEYDDSEDESLATESDGDE	1065	1.5
	PF3D7_0604100	IDPNNNADSVEEFYDAIDGCNVVDTNYMV	1360	1.5
	PF3D7_0706000	DDDDDDDDAYYDYDDCSDYSNDEYRKGFF	1150	1.5
	PF3D7_0729100	NLLISEQDDVEDFYSSSDENYKKRSNIQH	626	1.5
	PF3D7_0809100	PYFYDIYDDDITYFDTDDVKPPMDDIHIK	2052	1.5
	PF3D7_0903700	HWYVGEGMEEGEFSEAREDLAALEKDYEE	406	1.5
	PF3D7_0930500	DKYSTSEEDTSDFSDTDDEDGDEEEKFSS	575	1.5
	PF3D7_1369700	ISVIENLSITKDYFECIDLSDNEIIKLNN	30	1.5
	PF3D7_0215000	NIISDVGTVEEEFLEAIDDEQINSDVYVN	791	2
	PF3D7_0302100	YESDVDYDDDDEYDEGQEHDADQDEKNND	1108	2
	PF3D7_0400400	NMPASLDDTPSDYKDTCECTKSQASSRNF	1913	2
	PF3D7_0416400	KNDNSSCLNSMEYFESSDLCKQVRIKIKK	1176	2
	PF3D7_0418100	YTVLSKSYNNIDFYECLDIYNKEREFRKK	273	2
	PF3D7_0422200	YNDYYNDEYNDDYYDADNVDVFHYINKNK	2928	2
	PF3D7_0424000	DSSELLENDIDEYSDSNDISILEDFNNDI	179	2
	PF3D7_0424700	LIDQGEENEEEKFYEAREDFEGEEKNKCK	193	2
	PF3D7_0503300	YTKEPRGFGFVEFYDAKDAEQALKEMNGS	48	2
	PF3D7_0509100	EKGNNKDEEEETYFSGREEDEKLHKRCNN	223	2
	PF3D7_0511800	GKVSADIEDDCTYVESLEKQKVNSEIVIK	422	2
	PF3D7_0524900	NLIDGNNHDYYSFFDCTENYNLNVLFFFI	213	2
	PF3D7_0707300	EKEDEYEDNDESFLETEEYEDNEDEKYNK	112	2
	PF3D7_0716400	KIQLSDDFDDDEFEDADVEEKEIVEIQEE	66	2
	PF3D7_0726500	SVKKMFEGEVETYIECLDIDYKSIRKETY	987	2
	PF3D7_0728000	DKHDGISSDDDDYNTSDEDDENSSEEDEN	292	2
	PF3D7_0810300	TDSDTNSDDSYDYDDTIEDDEDDEEDDEE	254	2
	PF3D7_0817600	NYDSYDDVDEEEYFDWDEYNNEDKFYEEQ	565	2
	PF3D7_0910200	NVTDEQQDDEDMYKECEELKDEIEDKKKG	2640	2
	PF3D7_0935200	KPTIFASEEGNEYFSCLTKEEPSGNYSQD	286	2
	PF3D7_1008700	HWYTGEGMDEMEFTEAESNMNDLVSEYQQ	396	2
	PF3D7_1021700	YVDIEKYRNDDEFYEAEDDEDEENDIDNQ	2270	2
	PF3D7_1039000	SSSNDNLSDEQEYFTTSDDSEEEKKHNEK	94	2
	PF3D7_1116100	EHVYDLIYDEDTYFDTSSMMSIPYEFARF	146	2
	PF3D7_1225800	KYMPIYQLLYLDFFECISLNEKVDINEIK	452	2
	PF3D7_1301500	KYASILDEYENDYYSSLERRYSKNSIRNK	79	2
	PF3D7_1313100	YKIFNMIQDSTEFFDANNTCVVIENEHTN	1264	2
	PF3D7_1317200	DIESIKDDVLIEYYDCQENYNKNRNGKNT	1607	2
	PF3D7_1321100	LNEEDIYWDDDIFFDTNEYIDDTSTITTS	705	2
	PF3D7_1331700	DFILRNKKINKEFFDTIEEDMTMWKKIFF	172	2
	PF3D7_1333900	STLYEDIDINDEYYECFLNNINHINQSSH	577	2
	PF3D7_1334800	NLKNFDNIVLDDFYSAFDSQDNYESKLKK	38	2
	PF3D7_1342400	DYDDDDEYDEDDFNEATVSWIEWFCQLKQ	142	2
	PF3D7_1343800	DFSSNDQNISDDYFTTKEKMSDIDFNSED	591	2
	PF3D7_1349500	QDQIFDNNIHEEYKDADEITKRIRHKNKK	2977	2
	PF3D7_1417200	DDPIMSDDISDDYEDGEDEEEESDDRNDD	1325	2
	PF3D7_1419000	NDMFLNINNNMEYYDCKEEKVFNIVHHNN	979	2
	PF3D7_1434200	MADKLTEEQISEFKEAFSLFDKDGDGTIT	1	2
	PF3D7_1225600	HREDYSDDSMDDYHSTSSYEHEKSSDVHY	241	2.2
	PF3D7_1315200	RTIDNEGYVNTDFHDAVEKYLLDWDENNG	682	2.2
	PF3D7_0102500	YCLKFFNPKSIEYFDCTQKEFDDPTYNCF	1453	2.5
	PF3D7_0103300	NNMDKGIEEVDEFNECMYNKTKTYIIPIS	572	2.5
	PF3D7_0106300	EGSIDEADPYSDYFSSDSKKMKNDLNNNN	432	2.5
	PF3D7_0115300	DISTLNGQTLVSYFDTTDYTNFKTIAHAI	177	2.5
	PF3D7_0202400	KQSNQFPRSYPEFFEANFGPIDELMDETD	172	2.5
	PF3D7_0209000	EEEEEEEYDDYVYEESGDETEEQLQEEHQ	298	2.5
	PF3D7_0212400	DEVVVDPYDYNNYYECKDSNKFGVVVNYF	1240	2.5
	PF3D7_0212500	ETKKKNDDDDMSYDSSSDYPKDISYDTSD	3634	2.5
	PF3D7_0215300	RYVFNNENNVSEYDDASDDDENSESSDES	221	2.5
	PF3D7_0215400	SDYCSDDLYSDEYSESDTSPNNSTNESYD	734	2.5
	PF3D7_0215700	NWDYLIQEGIIEYIDCEEEETTMISMFID	673	2.5
	PF3D7_0303100	NVKLSNLHFKNDYSECDDSEDFIAFKYFF	1260	2.5
	PF3D7_0307900	DDNNSDSIYSNEYNESSDFTENCFAYNKD	2879	2.5
	PF3D7_0310300	TISRDMIYRNKDFFDCPASEEGKIKCEQL	184	2.5
	PF3D7_0317700	QVYGILSEESSDYDSSVDIMTFKRSIKPK	1993	2.5
	PF3D7_0318400	SSLSNNECEQESFLDSEEDLILLDDNLKC	53	2.5
	PF3D7_0318500	STREIKKVNVADFFEASLMCALTVIKFVS	4860	2.5
	PF3D7_0319400	NNNNSSDNNDDEYQSANSPVESDIVKKEK	1048	2.5
	PF3D7_0405100	DNPFIPLSLDDLFFSCIDEKDKINNLIDS	822	2.5
	PF3D7_0412400	SAIASSQKKNGEYKDAIECMLKKLEEKAN	1590	2.5
	PF3D7_0416300	NEQDRNEHIYNFYFDAHDAIEYGENKLIY	78	2.5
	PF3D7_0420700	IDNYEVLKKKDEYEDCIDSDTCGPKNNWK	1525	2.5
	PF3D7_0424600	KRILSEGQSTDEYSESSSEYVENPVIGST	85	2.5
	PF3D7_0426000	MAQKVGGGGKDDYKDAKDLLDKIGQQVHD	1	2.5
	PF3D7_0508900	HTNVEHNMNNMEYEDCNENYASYNHSECN	869	2.5
	PF3D7_0517300	KTVSGAAFAFIEFEDARDAADAIKEKDGC	41	2.5
	PF3D7_0519500	DQQQNELNESSEYESSSEDDDASQNNQNK	1629	2.5
	PF3D7_0521400	KIQNKISGNDLSFFDTDETLERHELNYLN	259	2.5
	PF3D7_0526500	NKYAELKIKKKEYKEAYEIFRKCIDSNIY	157	2.5
	PF3D7_0526600	RNRDVETSFDDDYASASITRSSCSYEEEF	2231	2.5
	PF3D7_0528200	NYLESVELEIDEFQEAMNEYKIDQMNRIG	72	2.5
	PF3D7_0530900	DNVEDDTLDEASYMETNDTYIQSHLKDTI	1334	2.5
	PF3D7_0607000	IDNELDDDDNNEYRSAIVCILGHVDTGKT	379	2.5
	PF3D7_0607700	YENFIVNDDVDSYRDTHENNIMLLDDENN	205	2.5
	PF3D7_0608100	KTEELHDETEELYDETEELHDETEELYDE	910	2.5
	PF3D7_0613500	LDKNNSDSYDFLYFSSYEHFCKINCIENE	259	2.5
	PF3D7_0616400	KKSIEDIIRGNDFFSSLDEETLKKLKKSK	1350	2.5
	PF3D7_0617400	SHGTINNMYAKEFYETLEKEHRTVDTFLK	397	2.5
	PF3D7_0701900	IESKINDILNAEYEDADEDLTKKYRMKEL	662	2.5
	PF3D7_0703900	EILIYRFLSKTDFFDSTSLDEIILFFYLL	1331	2.5
	PF3D7_0704000	NDDGDDNYDGDDYDDGDDNYDGDDYDDGD	1055	2.5
	PF3D7_0718000	YNKDNNKKNDDSYFDTKEIINKDITNLNR	2069	2.5
	PF3D7_0718300	LIENYRKLKDVDYFEGMDNIDEEKMDLNN	2466	2.5
	PF3D7_0719400	KKLTNLECSSDDFLECHNINKEKEHGMDK	57	2.5
	PF3D7_0720700	EDELEEDTLNTEFVSSDEDNIDLKKRIDE	1896	2.5
	PF3D7_0721200	SYYDEHDIMEEEYYSSSSNKTISCNLINM	746	2.5
	PF3D7_0724100	LGRKISFSSDESYFDSDIDMRIKKLLNIE	119	2.5
	PF3D7_0728600	LKKKKNGKDEEEYYECVNFKDNDVYTNDE	1227	2.5
	PF3D7_0730300	VVHKKFSIEELGFYEAREKAIYCRKTFEK	1096	2.5
	PF3D7_0808400	NGKAVASILNYEFNDAKEFLKNQINNGDI	199	2.5
	PF3D7_0819000	NEEDESDEDSIDFSDSCLSSDRQECILSK	1172	2.5
	PF3D7_0819500	LDTPEIFWDHDDFTDTYEYFGKYLDISKR	299	2.5
	PF3D7_0822900	NKKFLNNYFHACYFECSDNPMLSNDISRV	940	2.5
	PF3D7_0824500	YETDEKDEHYESFDDAEDFDIQLLKKYYN	343	2.5
	PF3D7_0825000	VNNNNNNNNDTTFYDAMEYSIGNDKEQYN	704	2.5
	PF3D7_0826100	FEPFNYEGYDQEFIETNEQKEIYIKRKRE	998	2.5
	PF3D7_0827600	DENYKVKEKYNDYIECDDDNECDDDNECD	280	2.5
	PF3D7_0829000	FNTPDYESSSDDYTSCSSSYSSYDMEYLI	1784	2.5
	PF3D7_0831100	YMMIIEEHKKEEYLECKEIFLDTCVDELR	1408	2.5
	PF3D7_0903300	THDIKDEGENEHYSDSEEIKQYFSEKDKI	3017	2.5
	PF3D7_0904900	DVVKDGENENDSYDETEEDNFLMKKKEKK	1401	2.5
	PF3D7_0905300	ESYNYDDDDDDEYYEVNEQEEDHFNGFTR	503	2.5
	PF3D7_0907100	RYEEKKNEEDISYFECANTLLFTNILKDY	255	2.5
	PF3D7_0911300	NLLFFIKLLFCLFFECLDNIRRSKACYHL	2800	2.5
	PF3D7_0917900	TRAKFEELNDDLFRETLEPVKKVLDDAKY	320	2.5
	PF3D7_0926100	IIDSDWNIHLCDFGDAEECEDGIVTNVSG	3022	2.5
	PF3D7_0927400	EQKNEKNEKNEEYDECDECDEYEDFRKCI	517	2.5
	PF3D7_0928300	LKKINFVLLEENYFDTIEFNSIPYKNYIG	87	2.5
	PF3D7_0933100	IEIDESEEEYDDYYDYDEQGEKDVEDEDV	654	2.5
	PF3D7_1002200	PWMTWNEQEWETFFETRYKKQFLDEWYDM	821	2.5
	PF3D7_1004300	VEVIQVEETRSDYNESHDETNENNEKEEI	606	2.5
	PF3D7_1007700	YLYSDQDNVVDDYYDCLMRTKLTEETPNS	264	2.5
	PF3D7_1008000	KNDDNFVQAFISYFTACDNIQLSILLIKK	2167	2.5
	PF3D7_1020300	KLWNILYDTESSFYEASLDNSSTNKLAWS	685	2.5
	PF3D7_1023100	KELKWSDDNIYEYIESVDKDMSDIYNNIS	932	2.5
	PF3D7_1023900	RKVHNYAQMEDNYFETDEEDKRVDEEKFL	926	2.5
	PF3D7_1026300	VFYLSDYTSSDEYDSSMDEFDDQIYLPVY	453	2.5
	PF3D7_1031400	LNNKEDNDSTKTFYETTENELTDENESAQ	191	2.5
	PF3D7_1031400	LNNKEDNDSTKTFYETTENELTDENESAQ	198	2.5
	PF3D7_1035900	DASSEEIKDSSDFKESHEELFKVFLELIN	512	2.5
	PF3D7_1102600	YNNTPVYEELSEYIDSDEEENENDDAPLF	102	2.5
	PF3D7_1103800	SNKSENISDEEEYTDCVGNNENTTKGFNY	2389	2.5
	PF3D7_1107800	KIKSSYNNEDDEYMEAVQDESNMINKMDN	39	2.5
	PF3D7_1118200	KFVSIDTSQNEDFDEAVLNTNKNDNEKKQ	708	2.5
	PF3D7_1120700	IKKYNTNDECIEYVESNEQEINGICTSSL	55	2.5
	PF3D7_1121400	VGSSFGNLFLLDFSDCSENTLTKQPKNIA	469	2.5
	PF3D7_1121800	FCVPYNSSENFEYSESEEKFISEENKHIF	1246	2.5
	PF3D7_1123100	GNIDIDSDADVEYNDSDSDDFTIDDDEDV	183	2.5
	PF3D7_1127700	SDYTYEDEDINSYKTSSDTSSFVKTYDNI	142	2.5
	PF3D7_1130700	SKLLEDSDSEQEYNTSNSNNTSCNISEEE	1517	2.5
	PF3D7_1131100	VLKKDDIIDYHLYFSCEEDIDINKHMQDK	73	2.5
	PF3D7_1138600	IDIQSIYENILDFLDCLDDEDLDEKLNEM	484	2.5
	PF3D7_1139800	KMDEDPNYYKNEFFTSTDSILFYIEKNEE	1629	2.5
	PF3D7_1149000	KLREKHDESCDEFCDAWNRSLADYKDIFQ	60	2.5
	PF3D7_1200400	NTKMAPKTRASDYKDAQDAKHLLDMIGEV	8	2.5
	PF3D7_1200900	HLDNFDDVDNFDYFDNIDDVNNMEGVDNF	108	2.5
	PF3D7_1205400	NDIFETLGEGTEFRESFDNVICSSSTTNM	730	2.5
	PF3D7_1206200	LQLSYNKSLYDEYLEAKELLNVANVHELA	623	2.5
	PF3D7_1206700	VDSKSEKCDDDIFLDAKDGNVYTGDEEEE	531	2.5
	PF3D7_1209300	KSPLSHEKNEDDYPETKDSYKNIFHIMKE	454	2.5
	PF3D7_1211000	NCTLDENENDTEYNETISHVFINEMFFSF	1048	2.5
	PF3D7_1211600	YITDGSDEALTDYESSSDENMNTNVDINI	2266	2.5
	PF3D7_1213900	MNINTSYISSSEYDDSEDDEEENEESEEE	886	2.5
	PF3D7_1215400	SKKKIPQDDEFDYPDTKTNEIINDPNNSY	444	2.5
	PF3D7_1219000	NSDLLSESETDVYDESEENDEIEENDESE	646	2.5
	PF3D7_1223500	VNDMEQSYISSDYYDSSDISDDETNDDGY	4188	2.5
	PF3D7_1228300	NKANQKLYILMEFCDAGDLSRNIQKCYKM	83	2.5
	PF3D7_1228800	NNLNNDLKDDDYYFESFTNYLREYDTLDS	1169	2.5
	PF3D7_1241200	DNKDITIDDEPYFYETFEYFFNVLCLLYF	184	2.5
	PF3D7_1242600	DDGFISNCDDTDFEEGQENNRNNIYIYEE	243	2.5
	PF3D7_1250100	ILFHDSYHAFVDYFEGDDKLNQVLNDNKE	521	2.5
	PF3D7_1250800	KEESDNSYNTNDYNDCDDCDDCDDYNNCD	956	2.5
	PF3D7_1303100	NDVYLPSSDTFTFVEALEEEVDKISQDIN	22	2.5
	PF3D7_1303500	KDIKKKMDDKSDYYDSREMLNLDERNKDL	1273	2.5
	PF3D7_1305300	DVILNEKEKEEEFYECVNMLFFTNNRRYI	36	2.5
	PF3D7_1307400	ETQKDDDEEGEKYYDSIDDVENIINRGDK	123	2.5
	PF3D7_1309400	DDNNDYDDDNDEYGECVKCNKFHKDDSNM	491	2.5
	PF3D7_1315700	ILNYNFDDFPLEYFDSIFLDMPNPWLCVD	157	2.5
	PF3D7_1319900	EKRWPFSKKEIDFFTSDDAIYCEAQYVNE	998	2.5
	PF3D7_1323800	NKLYKYTNEVLEYFDGQDKETLNTNYQIN	133	2.5
	PF3D7_1324000	ANLGRGFLCPRTFFESQEWRNIKEENIMN	700	2.5
	PF3D7_1325400	VINKYYDSYWDEYYTSNERERSVSNYKDK	2901	2.5
	PF3D7_1327500	YSILNKKNNKEEYYSCNEILEMILKGDLH	178	2.5
	PF3D7_1327700	IRKLPPTLTEENFFDSFSNNIKDELDYYY	116	2.5
	PF3D7_1328000	NNKGDTEIDANAYFETSENYENNSKNMYP	1576	2.5
	PF3D7_1328200	QKMKNNEIELDEFFEIIESTQKMKNKENE	945	2.5
	PF3D7_1329500	PELHYYNSVRNDFFDSRSNNMENNNEQAL	1356	2.5
	PF3D7_1337300	KMSEFDSNEFSTFYEALPTFFNKDNFVQV	615	2.5
	PF3D7_1344900	PKNIPNQLNDPDFEEACDIRLMNSSENLK	1016	2.5
	PF3D7_1357400	AKKNKNEDEDDDYFVSNDNEVEEYGRNNK	520	2.5
	PF3D7_1364600	LFDYAFEEFQVNFFDTAEIYPLPASENYY	457	2.5
	PF3D7_1367800	KNYNFDIISTSEYADTIDEIINFLNTRKD	264	2.5
	PF3D7_1401600	NGQYNECMKTSDYIDAQDSDALVEDEVTE	348	2.5
	PF3D7_1401800	STAASDQDIIDQFLEAIEVQALGLHLIWA	365	2.5
	PF3D7_1402100	DYLFFDEHFLKDFNEADDKKINEECNNKK	20	2.5
	PF3D7_1404700	YYLKIDEEASDIFFSCSIKPKQVSGLLEG	116	2.5
	PF3D7_1406200	SSFIRIISNGDDFVEALDNTRIHPSNCYD	2154	2.5
	PF3D7_1408700	SSSSSSYDMDDDFSSSEEDSSSYNDEISL	1769	2.5
	PF3D7_1409600	YLTHDDLTENSDYLSSNDDYEEDVTKADE	648	2.5
	PF3D7_1410300	LNNFYYFRKRYDYDEAIDYFRNMFIHNNI	908	2.5
	PF3D7_1412100	GKIIMKSSKYKDYIDAEDNWEIVEENEKR	164	2.5
	PF3D7_1417600	SSEEDTDCGRDSFFSCSDVEISATKLDDS	2192	2.5
	PF3D7_1418100	SIEYINEINEKEYYDSIEACKDYRYHTFE	762	2.5
	PF3D7_1418900	NFSDIQDKDDLEYNESSEGDNGNYNESDD	819	2.5
	PF3D7_1422100	SQEKNEIVLNESYEEAKDESKEYCEGVKF	91	2.5
	PF3D7_1423100	SSYSALDVYMEEYRDTLENSSNIDDISDL	243	2.5
	PF3D7_1423700	LYYEDEHEDNLYYDDANEEMLYYNNNDHN	950	2.5
	PF3D7_1431400	LYPLNSNWSLSDYFSCDTHTYIKYSLVFL	954	2.5
	PF3D7_1432300	YKVDAEYKVDSEYKECKENYKNKESPNSS	346	2.5
	PF3D7_1433500	HMIFGELLTSDNYDDAEDRITGGRNGFGA	122	2.5
	PF3D7_1439100	LPAYLVIIKGNEFYDAKTKKYKDIPYTDL	1854	2.5
	PF3D7_1440100	NNFLSFEDNNEEYIEGSDNNIPSDGKNNN	744	2.5
	PF3D7_1441300	LETKDKIIQIMEYCDAGDLISYVRNKLYL	187	2.5
	PF3D7_1442500	ETEILIKKRIHDYYETSEKGNNNEMLDLT	557	2.5
	PF3D7_1442600	KPYAKSNEIVESYEECNDLPPCTRDQRKN	319	2.5
	PF3D7_1455700	CQSLSLNSETSSFMEAEELFFNSSKYPSM	652	2.5
	PF3D7_1468000	EMEGLENESDNEYKESNSSSNLSDNTYNK	731	2.5
	PF3D7_1470800	ENYKIYRQIVSDYFSSNENSYKELLQTDC	804	2.5
	PF3D7_1477400	NTIVVEDSTDTSYKDARYFYTEHIFSSYT	106	2.5
	PF3D7_1477600	YMMIIEEHKKEEYLECKEIFLDTCVDELR	1416	2.5
	PF3D7_0709900	KNNIFCENEDNIFHEAKSKECSILSSSHQ	311	2.7
	PF3D7_0809400	VLQNKNDDKYKDFHSANENDDDKFSNNFF	97	2.7
	PF3D7_1018200	AQEKKETHSEDHFHDSISNNNSYADVNAC	776	2.7
	PF3D7_1233600	SDNPYDDSNFISYHESIDSTSSTDKYHKR	4755	2.7
	PF3D7_1352400	IFRKDNNNDMDNFHDADEDYYNRQRAMYN	1368	2.7
	PF3D7_0100100	RNASNNMCNGKDFITAEDIKIMDSSSEEV	1376	3
	PF3D7_0101900	GIFTVGDQRLVSYFSTTDYTSALKISSDI	184	3
	PF3D7_0104000	STICHEHICPRTFEEAEETYLHNKEKEKK	100	3
	PF3D7_0104300	NDTYDDQDKDEQYVDTDDSFSLSNTKKKI	101	3
	PF3D7_0104700	YVFALIKYKLFSYFSAFSYMIVTGCYTTQ	606	3
	PF3D7_0106000	NSDELSNNVDSSYYEGRELVNKIKLVGAA	652	3
	PF3D7_0106400	YEQGDEENMEDEYSSSNYSEYSNEESLDK	127	3
	PF3D7_0108700	ILEYNNIDQHNEFPESLENDNSYDKLFDD	182	3
	PF3D7_0110600	DGDVVSQGKRCSFFSSCENKKNEENKSIT	547	3
	PF3D7_0111000	TTENENEEMTGEFMSSSDISNKGDEKNAY	49	3
	PF3D7_0113100	KEIRNIMGELEDYIDAINDYKKQFKNLYC	114	3
	PF3D7_0113400	KFYTYDDNEEDEYEEYEEYEEYEEYKEHE	326	3
	PF3D7_0115000	YMMIIEEHKKEEYLESKEIFLDTCVDELK	1397	3
	PF3D7_0115700	DSNNGFYRKLQTYNEAKDFLQTLRPCKTN	1316	3
	PF3D7_0201600	EDAYEDNEDNEDYDDYDDYDDYDEEQYDK	379	3
	PF3D7_0201800	KRCQGVTTYDDEFFVTVDIKSGWCDGTTI	267	3
	PF3D7_0203100	VLSKDGIAKIIDFGSCEELKNSDQSKELV	2228	3
	PF3D7_0211500	GNMGTYKKWQCSFFSTSEEKKYKIEKYMK	103	3
	PF3D7_0214100	NKNNHNNNSVNEYVTCFEWMNSNNFVDIN	88	3
	PF3D7_0215800	DNNNDDDEDVDDFEDIKENDEYKDPTYSD	143	3
	PF3D7_0216000	YMSSEKDDTTKEYSDTHDPYINDKMQVKD	1743	3
	PF3D7_0217000	LSSFFLYIFSSSFFDALFMPLFHFFNIFS	706	3
	PF3D7_0217500	FEDKKYFYLVTEFYEGGELFEQIINRHKF	135	3
	PF3D7_0217900	ETNMNVENKKVDFFDSFVQLNIPVLKDFE	131	3
	PF3D7_0218600	NNPTFSSNIDETFMDSASDVNDYDIDNNK	1881	3
	PF3D7_0218700	KKAYDDENELHDFKESNNSIKKKEEIKKK	13	3
	PF3D7_0302500	TVLKLALKNYKNYFEAKSIKFFSWQKILE	291	3
	PF3D7_0305100	EDYQEEDYQEEDYQEGDYDEGQNCGRKQN	3102	3
	PF3D7_0306200	SIIELSNNIFLEFFSCDVEGEASSSLRKK	229	3
	PF3D7_0307700	SRISYVDEDVSSFFDSDKEEELYFDNDIS	102	3
	PF3D7_0310200	KKNVFEYFTDHDFISTREYLNKEGGDEKK	398	3
	PF3D7_0311300	TNLKWKCGSLQEFIDSRESVGNYDYKQFS	259	3
	PF3D7_0311400	TNEIVRESESDLYVSCDEGCYKNGDIYNM	1617	3
	PF3D7_0321600	KENLNFDKNKNDYFSCSADALILTPTKEL	333	3
	PF3D7_0324900	RPKRAPAAKEPDYSSAKDAKELLDMIGQT	3	3
	PF3D7_0404600	KIIIDIFTFINSYYDTHDNNTNDNLSTYN	2553	3
	PF3D7_0408800	KKYYQEEDDVYDYDEYYDDEYYDDKYYDD	276	3
	PF3D7_0409100	SNNRMEDEDNDDYEEIVDAIEEFLNEKKK	36	3
	PF3D7_0414900	DFILNDGDEIPEFLEAVKNSNSIKNLKTL	226	3
	PF3D7_0418000	NILDVSPRNVEFFYECLEDVDEFAQKKKE	10	3
	PF3D7_0422500	DEDGDDEEGDDEYGENEDGDDNNNNNNNN	279	3
	PF3D7_0500100	DHPKVEEKSDIDFNEGTEKTFSHTEYCET	468	3
	PF3D7_0504700	NERNKEIVGSTDFFSTHNNKDRNLNKYTL	1864	3
	PF3D7_0505000	LERIDICDMPLDYFESIIYFFIKKIEDWH	146	3
	PF3D7_0508700	SYDYSSNYDESDFSSTSSYYNERNKKYYK	142	3
	PF3D7_0509000	KYAELNSQYNHEYEDAISIFEKEAEKALK	159	3
	PF3D7_0509700	RMMYNECNLTNDFFETVNNINTEVSEKYN	263	3
	PF3D7_0509800	KEGSLLRLFRCEYFDTHLHIRYLYDRKEV	370	3
	PF3D7_0510800	LSFIYNFMVEHEFIETLEVFEKEYVKKFQ	119	3
	PF3D7_0514300	ASQFCDNPIVISFSEAQDILDKYYRNNKN	710	3
	PF3D7_0521100	HFYSFLFILLYEFTDSNDFLTFLLPYIFS	408	3
	PF3D7_0522400	SQNKSETVQDEMFLTAIEKLFSESTNSLK	251	3
	PF3D7_0524000	VHESTSNKKPKEYISAIDNAIAALGDVVL	979	3
	PF3D7_0525500	DIDMGKFKNKLFFFTCSEDSMCNVYSKNQ	338	3
	PF3D7_0528900	QSKNNEDNIEGYFCESIDYFINREGYVVF	154	3
	PF3D7_0529800	FNMKKKYNLDSSFIEAIDKSIYKNNQKNN	1448	3
	PF3D7_0532400	EAERIAELSVEPYIEALEASYDAIAYRNA	376	3
	PF3D7_0601600	LYRYIDNNIALSYFEAILKKEPDNTEVLS	212	3
	PF3D7_0603200	KNINLSIDENSGFFESIFKNIRKNEYFNA	18	3
	PF3D7_0603900	FTNDEKKNILISFFSTNDIIYFMNKYVFT	315	3
	PF3D7_0604800	KEKSEELDNNINFFECDNIKLIKKVNNIL	318	3
	PF3D7_0605600	TKSTSILIKDEKYFECLEYQCNLKCKNVP	93	3
	PF3D7_0607600	NNNNISSNNNTNYFDTREKRNDSLNNTND	26	3
	PF3D7_0610900	EAQVGDDDEEEEYESSYIDEFEEAKRLEK	160	3
	PF3D7_0611300	ELGVVDDMKENNFFDTQSELQNKNIEDYS	133	3
	PF3D7_0612800	DVFIPPTIYEDMFFECTCDNSLTFKNNMI	127	3
	PF3D7_0613900	NDENDIIQTLFDYYDCSYDKAYENCFFEN	1826	3
	PF3D7_0616900	LNAHTNYKNEKEFIDTHDDIYQLKFKETN	28	3
	PF3D7_0617700	LPRRIATTASDAYYSAGEKFVELTNSGAI	257	3
	PF3D7_0619800	DEKKKEENYEDNFFDIIENKMNIINIPMY	738	3
	PF3D7_0622000	CYFNVECDNYDIYFDTDNSLYFIYFSKLF	84	3
	PF3D7_0624600	FLSNQPLTISSDYSDTKDIIEIRSDLTDD	2092	3
	PF3D7_0625000	FQVFQYFIRAITYLEALDHRMNFALSYDK	344	3
	PF3D7_0625000	FQVFQYFIRAITYLEALDHRMNFALSYDK	366	3
	PF3D7_0627800	LLKNMRSYCPIEYVDSEDFLFLLYTSGST	532	3
	PF3D7_0628100	YEYCDDEQQNDVYEDTEEESDNYHMRKER	1616	3
	PF3D7_0629700	FQSDINSSKTSSFFSCMSLKNMNYHNDIN	182	3
	PF3D7_0630300	SADVKLVNDIHDFKDSNETTNTPLHYTQK	1335	3
	PF3D7_0630800	EEEENEKLKKKDYYESLTKLVNLKNKKKI	354	3
	PF3D7_0631000	LYRYIDNNIALSYFEAILKKEPDNTEVLS	211	3
	PF3D7_0632500	IYMEGDSDSGHYYEDTTDITSSESEYEEL	3507	3
	PF3D7_0705000	KKLVEEGSADESYNSSNDKSSEDYDDRGN	379	3
	PF3D7_0705300	ENQKINEDNEESYSDSYNDEFDKEDIDIN	372	3
	PF3D7_0707700	NNNNNKPTSYLDFCEAWSKFKFRNLASHA	136	3
	PF3D7_0709100	SLDEVHDYITTMYFDCSLNYKSGTQTKVV	817	3
	PF3D7_0710100	VEYIYQNNNSDMFFDSDEKSSYVNNSEME	106	3
	PF3D7_0712600	PYFYDIYEDDITYFDIDDEKTPMGDIYVD	2146	3
	PF3D7_0712800	DIVSKLFQNPNDFSDACTLKYVTGKNYGW	840	3
	PF3D7_0712900	RDKLDFNEPDETFKDADNCKPCSEFKINC	1388	3
	PF3D7_0713600	SSSSSNNNKRNYYFESSEEMKRDDYNLQD	226	3
	PF3D7_0715000	NSKDLCLEFDVFFFDCDGVLWHGNELIEG	35	3
	PF3D7_0717700	KNIMEECAELDDFEETLYKIPSTSNSTLS	241	3
	PF3D7_0718600	CIENFDDSSNDEFIDTKHSNSIKYDEKIS	693	3
	PF3D7_0723800	LTNIEGNDNEETYDTTFDINELYKKEYKL	1693	3
	PF3D7_0724600	ILYKGKNNDDMEYKETDDIYIKDNNISQK	1195	3
	PF3D7_0724700	LFLKKNFYQIDHFYDAYDRENINSKYVKV	1162	3
	PF3D7_0724800	GEGDERILKSVEYFDSKINSWRSLPPLNC	247	3
	PF3D7_0726600	VNVTNDVNDNISFYDCIGDISSINNNKYD	179	3
	PF3D7_0727100	YNPNLDIYELETYVDAEYRTFSYKKDLDV	655	3
	PF3D7_0727900	LSLDNELELFYEYITSFEYIIRNFSNYIK	4	3
	PF3D7_0731100	KNEENPRMPSGTFFDGIENLQRVHKTEEN	270	3
	PF3D7_0800200	IYMEGDSDSGHYYEDTTDITSSESEYEEM	2511	3
	PF3D7_0800300	GEKYAFKHPPKEYKDACSCNTRDKKSEAP	1169	3
	PF3D7_0800700	YMMIIEEHKKEEYLESKEIFLDTCVDELK	1397	3
	PF3D7_0801300	VIKGDLSIDDGDFCDSNSICSNNPGLCDN	53	3
	PF3D7_0804500	ECAYDDSDEDDEYEDGHGEYKERHGEYKE	1398	3
	PF3D7_0804700	NIITRVNEENILFAECCEENEYILPYHVN	1006	3
	PF3D7_0806300	KTSTILHTLNPNYYEAYEVQVILPTNLNL	699	3
	PF3D7_0806500	SDCGNNTCVDTTYYDALNIKPTAKLSEIK	236	3
	PF3D7_0806700	KNEKHISDKNEEYISAQETKNPKEENISH	416	3
	PF3D7_0808600	QKLFTNGDLQNTFKDACEQKYGYPQRHWG	894	3
	PF3D7_0809600	NNNYKNANDSNDYYDCQYSTFFISDNTPF	1148	3
	PF3D7_0811000	NIDPNFNECLKDYFESFVEHEDEYFSTVK	415	3
	PF3D7_0811600	SNKPISETFDDVFDDADIGYHRLKDLDNP	281	3
	PF3D7_0812100	ALNNDYSYLYEEYVDSNDKEGLFSEEDYF	309	3
	PF3D7_0813600	GMPYEYCEYGNSFNECKEENKDKYNYDAL	133	3
	PF3D7_0813700	NDIQYDINEDNNYEESDEDELEEDEYEEE	131	3
	PF3D7_0814500	SYKPIICYKCLSFFECENNYNFIRCPKCK	56	3
	PF3D7_0815100	KKYVQNVFIISSYLDCPDIVILFWCFSKI	291	3
	PF3D7_0816000	IWDLSVETESLEFTDSKYPDQLLFEHLNQ	431	3
	PF3D7_0817300	ENFLHAEVSSNEYKDANNDSSDEEDDEYL	119	3
	PF3D7_0823500	VVDSNDTSDEEEYNEGNLEHKNETRYHEA	243	3
	PF3D7_0826000	PNQSTQLYGIIEFYDSKSADMATSDFLRI	812	3
	PF3D7_0828700	KKKKDEDTDSSYYKTTLDEVYDTSDISTD	83	3
	PF3D7_0828800	LLTCVDDELKDIYKESIDLLVDLKTSITE	179	3
	PF3D7_0832500	AGMKAVVASLKDFFSSFSRNTVDLTSIVN	183	3
	PF3D7_0902800	NEERFKVKGSTEYEESVESELKGAIDLLI	307	3
	PF3D7_0904000	DDEIIFSDEEEDFTQAEDAPESETAGVED	303	3
	PF3D7_0904300	CNYGSSLNIRGEFLEAYSKKIVSEKNKNN	1449	3
	PF3D7_0905100	YVSKDLNQIDEYFFDSKSNAIFSYCYNNF	1186	3
	PF3D7_0905400	ETDKPQTMDEASYEETVDEDAHHVNEKQH	725	3
	PF3D7_0905700	TFIQNGTLTPSEFVDSGDFLVYKFKTWEW	30	3
	PF3D7_0905700	TFIQNGTLTPSEFVDSGDFLVYKFKTWEW	30	3
	PF3D7_0905700	TFIQNGTLTPSEFVDSGDFLVYKFKTWEW	30	3
	PF3D7_0908100	LIISNVTSFLFSFFTSHEINKNERGKELK	168	3
	PF3D7_0913200	VKGEEDYHNLNSFFESHSYVDNYSVGFKD	10	3
	PF3D7_0914400	IQEEHDVEDAHKYYSADDLLQTTAPRTML	112	3
	PF3D7_0914900	RSACDLEEPKSDFFDSSNIKKELNEMKNS	560	3
	PF3D7_0920400	IYKNISSHNIDEYYSGYDTNQFIFIKKFI	213	3
	PF3D7_0921600	DIYILDKNDIYEYDESIESINNENIFVKN	593	3
	PF3D7_0922000	SNMIEEYNKEEEYKDCSYVDEKLKKNKNH	320	3
	PF3D7_0922400	TVQYHPESVESEYSDTFFENFRNITLKYN	186	3
	PF3D7_0922800	NIFINYDYNDDYFFDTNFSYMPNKVIKAH	2342	3
	PF3D7_0923900	NTGHSKGYAYIEFADASSVRTALSLSESF	107	3
	PF3D7_0924000	KKDNINKNDMNDYNTCDDNCDVNDDDDDD	988	3
	PF3D7_0926500	HVNQLGVYKDDDFYEGSDNNKYKNVNKTN	1401	3
	PF3D7_0926600	NMENSESQSENEYASGNENENENESESEN	689	3
	PF3D7_0928100	DQNGQDDEYVEEYDEYEEYEEYEEEETKN	245	3
	PF3D7_0928200	LSKELKSKNYFSFFEGLEKLNMLEKCAIF	529	3
	PF3D7_0930800	KKCIEFTKLFYDYFDTQLKKVNYEYCKEK	1333	3
	PF3D7_0932500	NNLKYDTYNKLSYFSTNDSGTSCSFFSSS	94	3
	PF3D7_0934000	DYHHYHGGDYDDYDDCSIKQWDSINKVKT	169	3
	PF3D7_0936700	DDCACYYNGVINFYEALESDNKEVHTLYD	368	3
	PF3D7_1003800	NYIGDDIDSDEEYSDYNEDGMSDGEYSKG	13	3
	PF3D7_1005900	FDIDPDGNQDQTFLETEEDLEYRQWGNWN	287	3
	PF3D7_1006000	FNEQPPPNLDIGFFDTKEKKLNYVEIEKP	357	3
	PF3D7_1006800	RSKGCGIVEYATYEEAQEAISSLNDSKLE	50	3
	PF3D7_1008500	NSEDQDDTYNNEYSDSNSDNHSNIIHSNM	774	3
	PF3D7_1013100	DEDDEEEEEDMLYKTSNDEKKKEKKCVIL	566	3
	PF3D7_1018800	CAFLSPEKEVHEFYSSVDFYKIENLNLKK	356	3
	PF3D7_1019300	CLDKSNMNIDEEYFDMKEKTMENEELINN	347	3
	PF3D7_1019500	LTNNEIQTRINDFYDAGIRFVYFSKTDQI	733	3
	PF3D7_1019500	LTNNEIQTRINDFYDAGIRFVYFSKTDQI	733	3
	PF3D7_1020200	INHIDIKDDIDTYIDSVETNLLIQELEYI	440	3
	PF3D7_1020600	KKKKQKFKELKEFKECKSIKHKFINFHFI	1389	3
	PF3D7_1025000	KDKDDEQSEDSNYDECEASPYFEGEKKRN	465	3
	PF3D7_1027100	EETDEEEFDLNNFEDTYEDAKKMKYADFY	248	3
	PF3D7_1028700	KNDDDKNDDEENYNDTEEKVKNNDIHNSS	157	3
	PF3D7_1030100	VEILHSKEPESDYVEASLITVLNIHLNEH	810	3
	PF3D7_1033600	AMKSINEEFEDMYGEASLNNNTKDDSNID	698	3
	PF3D7_1036400	QISKYEDEISAEYDDSLIDEEEDDEDLDE	1009	3
	PF3D7_1036500	ADEEAEYQEDDDYEDMEDEDGDDDDLNYD	454	3
	PF3D7_1041300	DNEKIFEDTEQTFKDADNCKPCSQFKINC	1376	3
	PF3D7_1100100	GGNGVCGTLEATYTEAKDFLQKLGSCKNN	1354	3
	PF3D7_1100200	CCNKNTKDSKIDFKDTEETFRNAEYCDPC	1601	3
	PF3D7_1104300	DKNVIDTSSMVDFFENDDNVCLKDEDNKR	494	3
	PF3D7_1106000	IDIKHIEQADELFMDAKTSAHRVVDQSNK	444	3
	PF3D7_1110100	DDDDNDDNNDDDYNDQSDESEENYEMKDN	516	3
	PF3D7_1110500	MCKDRIPDTGSEYEEAGGGDINDAFEFLL	166	3
	PF3D7_1110700	SHRKKMGEIFFEYFDTLNLNLSVSGLMSL	105	3
	PF3D7_1110900	KNNKHVVLQEEDYLSTLEHLIEKKFFPEM	97	3
	PF3D7_1113000	LNYITENCIIQDFIESIDFRRFFSNLFFL	3167	3
	PF3D7_1114900	GCIENLCEFYETFVDTQDDLIDNKSGKSK	1587	3
	PF3D7_1116000	LVMNKRYSQNKDYVETLEKIKKSKVFKHC	970	3
	PF3D7_1116800	SKDNLIRVNMSEFTEAHSVSKITGSPPGY	658	3
	PF3D7_1119300	KPLQIEYTPVTDFREARCRQFVEGQCRRG	138	3
	PF3D7_1119400	FFFNQMDNLENLFFSSDDNTYNFTNMNNF	1791	3
	PF3D7_1119700	YISIQKKKSYPEFFSTNTNNFGLISSHHQ	166	3
	PF3D7_1122600	ACDVIETNIEEVYEDTRDKTESTENKVLS	1539	3
	PF3D7_1123300	DNNSSNNNNDDDFYTCTNTSIDKEINNNN	175	3
	PF3D7_1126800	YTRKPRGFGFVEYFESKYAKEAINILNHS	42	3
	PF3D7_1128300	VSGNKSTAILSEYFETVYKITNEKIKSQE	235	3
	PF3D7_1130000	STISDFSKEQMDYYDANIDTCKNNQIAIL	650	3
	PF3D7_1130400	LRRGATEIDHEDFVEGITSVLSKKKSTLN	408	3
	PF3D7_1131800	QIKQKKQQQEDLFYDCDEFIYDKNILSND	642	3
	PF3D7_1133200	SLMKNINISESIYFDCENTSAKKRKCSDN	627	3
	PF3D7_1133800	EFKSYNNSDINNYYDCNEGDRKKLKKDDL	242	3
	PF3D7_1133900	ELNEAGICPWGNYFSCMEKYVKEHIKNKM	951	3
	PF3D7_1135600	SFKLSDEYSSSIYSETEDEDKNEDDVHKN	526	3
	PF3D7_1136300	NTPLGNNEKGLDYDDTDDDDDEEEEYINL	580	3
	PF3D7_1138000	NNLNVFKNLKDDYVEATTHFLKPKTFKDM	199	3
	PF3D7_1138400	EKSKMMLKKNDSFEDANDDTHNVNDSFNN	3187	3
	PF3D7_1139300	KIYSFEDGIYKSFIDCMEYLNKQKREYNE	1280	3
	PF3D7_1140700	NKKRSEDDNSFEFNDSYFTNSANTIDQVS	796	3
	PF3D7_1143700	NFFEYFKGKLFDFLDCITHDEIIQNKYND	458	3
	PF3D7_1143800	YAYNYHDEDENTFASTSSSLSLSLYEKDN	225	3
	PF3D7_1145100	HFLVKENEHDEGFPDSYSINPFSIQIVDF	925	3
	PF3D7_1146700	SNNTSEQSSYESYDSTCDLYNSINKKNEN	395	3
	PF3D7_1147500	YLNNETEEYNEQYSDSIDIHLHKFINDKE	341	3
	PF3D7_1150000	GVETLGGQTLNDFFTATNYMNETLIFEAV	211	3
	PF3D7_1200600	QNKKVVSLSNFLFFSCWEEYIQKYFNGDW	1125	3
	PF3D7_1203400	QNSNPDYSHDDNYSDSSDDDEDDDDQQKE	849	3
	PF3D7_1207700	IEQYRTDEEVTMFETAISELDILTDITML	203	3
	PF3D7_1207800	VEEEVEDENEEEYEEYEEYEEYEEYEEYE	204	3
	PF3D7_1208200	FKHKKENSENYDYFENKENKENNSLCSES	2576	3
	PF3D7_1208300	EKYNTKDNRAWDFLDTVEFLIDIESEFNI	101	3
	PF3D7_1208900	LGEILTICQIVEFVDSEDIENVKSNEQFK	88	3
	PF3D7_1211200	KNDITKELEEDIYLSCYEDINDMYNINDY	1088	3
	PF3D7_1211300	ELDKISLNDQQSFLECMENQSINITKAGI	774	3
	PF3D7_1212900	DSSTSNSSDSSSFSTSSDDSDSDSDSDMD	942	3
	PF3D7_1217500	KYFIYKNKSLNDYNSCFEKKSKRLRWFRL	126	3
	PF3D7_1219600	DNYSEQFIYTEEYIESEEALIKKIDDDIL	1065	3
	PF3D7_1221300	LNDNLTTDLSFEYLESNSAKKKEKNKING	556	3
	PF3D7_1222800	LNQISIEDLYEIYEDTKEKYQANSFKNQC	149	3
	PF3D7_1224700	NNCEKIKCGNVEYNSCDDKKNQVNSNEKN	893	3
	PF3D7_1225200	SNEYGSQKKHVEFKETNDPLILHPSTSYI	372	3
	PF3D7_1227200	SQTDGIISSSSDYSSSSEDSNKNVYKTIY	400	3
	PF3D7_1228700	LGGCIENDFQDNYFDTLLGSSEIDYNCDE	219	3
	PF3D7_1229500	EIKKIGDDYYSFFVECKDPHACTILLRGS	353	3
	PF3D7_1229900	GLISMHTHYENEYYTSVDYIFKLYKHRRD	348	3
	PF3D7_1229900	GLISMHTHYENEYYTSVDYIFKLYKHRRD	348	3
	PF3D7_1230800	SKRGGNYDDEEDYDSSTYSDRKKKVKNYD	517	3
	PF3D7_1232700	VDALIYDSNVYEYFETIIKIKPSYFEYIK	334	3
	PF3D7_1233300	YEYAINMLKYFSYFECVPDYYTFNMLFNM	1196	3
	PF3D7_1234100	PKSLSDVEGSSSFYESSVDSGLSDKMKTL	2957	3
	PF3D7_1235800	YRISTHNILNHEYYSSMEIGKFVSRQFLK	1654	3
	PF3D7_1235900	LEESFDYSAHPEYVESNDVTLINKNNDDY	35	3
	PF3D7_1239400	NFSEKNSSDEYEYVDSAYPGFNIHYNLEP	29	3
	PF3D7_1240300	ECDGKKLYTITDYAESTDINVLSFGDERD	504	3
	PF3D7_1240400	IYMEGDSDSGHYYEDTTDVTSSESEYEEL	1857	3
	PF3D7_1245000	GVSFEMFLYDIDFSETTDLILDYMINENN	422	3
	PF3D7_1245100	EMDTSNKNNDNIFFDAISCDNNMYPNITN	752	3
	PF3D7_1250400	ETDKEYQLLNDDFLTCKENYIKLEKVYEN	359	3
	PF3D7_1300100	DHPKVEEKSDIDFNEGTEKTFSHTEYCET	468	3
	PF3D7_1300300	VKHNSDNIYGKDFLETLDQQYKSVELFLE	1918	3
	PF3D7_1300600	GVSTDGLQGFKSFFTANTYNNVKNIARAI	186	3
	PF3D7_1304100	AEQATTTQQIVDFYEAQFSSNKNKNIDYN	878	3
	PF3D7_1305400	AVCIQLSYLSEDFFDNSDNSFILFGIYNI	527	3
	PF3D7_1307100	IKDNAEGNHVEDYLTSFDNNIYSVIKEED	400	3
	PF3D7_1307700	INSLKNITNDDTYVTCLENLLRNHGNIDT	248	3
	PF3D7_1310400	NKKKDITDYETNYDDTDDHSSDDDVYEED	1026	3
	PF3D7_1311600	DIELENDEKKEYFYDAYEDIEDFFIFDHA	415	3
	PF3D7_1312700	EITYLEDEDDEEYATTKFLRAHDILLSVD	374	3
	PF3D7_1313900	KKMNLTKEQRNLFFDSIDKYYNEIQEEEN	322	3
	PF3D7_1316600	SLSSTFNNIDEYYYSADEEDTRDNSFYRV	318	3
	PF3D7_1321300	YIHLFCFNNKVDFFDSNIIICFTNLINRI	3229	3
	PF3D7_1321700	SSSSSSSDASNEYSSSDEERDHKKRKIRK	294	3
	PF3D7_1324800	NNEEKKYEEIKSYSECLELLYKTHALKLG	49	3
	PF3D7_1326100	LCSCFGDDYNDDYFASFDISKVTANDNYC	191	3
	PF3D7_1326600	TFDNLNLEESYEFYESEILRITKERMNKM	4693	3
	PF3D7_1329300	LDILQEKNKIYDFKESYELNTPIENEVTE	2	3
	PF3D7_1331200	DKYDIEYLSDSDYITTSSNESDDEKNILL	288	3
	PF3D7_1334300	EQKETEDEASEEYSDNEEDDEEDEEDDEE	183	3
	PF3D7_1335300	ENTLHELKDMYEFLETIDINKILKSIHNS	1361	3
	PF3D7_1335400	ENTLHELKDMYEFLETIDINKILKSIHNS	1361	3
	PF3D7_1337500	NQCASNNANVTMFFESNDNKDNSTKPSGD	3054	3
	PF3D7_1341500	KYNFPNNNIAESFMDARDTNNYENIILKK	68	3
	PF3D7_1342900	NNKEKLQNCHNEYLDSNDYNSDNNTNKDN	2275	3
	PF3D7_1343900	KSFCIWKPFYDEYDDTNDNINDNINEYIN	323	3
	PF3D7_1345600	ILLEKKHKDCISFFEGFDENRTVFSKMWD	283	3
	PF3D7_1349600	NNENENNFFIKSFFESLSNFIKNIKIEIK	7	3
	PF3D7_1351000	VDIVNDKISYKDYNESEDPSLFYSDKAKR	155	3
	PF3D7_1353400	EEDLSEDDKNKDYSSASESNFYKYKKRKN	244	3
	PF3D7_1354300	NNDQKDDLEIDHYEDTSSETEKLEHLNQL	510	3
	PF3D7_1354900	INNDEDNNLPNDFFDSLNNENNIDEKLPK	160	3
	PF3D7_1356800	SHDIILSKKVKEYFSGSENINSQSYQCDE	511	3
	PF3D7_1357800	DKNIHCQKISESFFEASLKSEEILREMSI	114	3
	PF3D7_1359000	TNLLNEEYDENMFFDSLKGFFKYHQNLFE	1586	3
	PF3D7_1360400	INDYNFDYDEEDFVTSSNEVFLKTHNDND	148	3
	PF3D7_1360700	KGKVKIYEEDNEFSTCVCGGMSKNMSSKN	132	3
	PF3D7_1361000	SELLGSFGDNELFPECMDGIKKFLKDDGI	521	3
	PF3D7_1363100	DNETKEDLIVLSFKESFDDVFTFQDHLYN	659	3
	PF3D7_1366300	NNNYNYYDEEENFQEGEDQYNNYDHNNSN	3927	3
	PF3D7_1366600	IYNNNNSKYEGDYDDSSDGAIESKNNILN	239	3
	PF3D7_1401900	FSKAYSSSDNLSFVDSEEDQSAKNLDDSK	27	3
	PF3D7_1402700	LLSDILYNCSNEFFSSWSYRKHIEDELPR	455	3
	PF3D7_1403400	TKEDLELLTELFYIDADEENYLINKFNKN	497	3
	PF3D7_1403800	YLEIKNDIDTEEFLDSCCIHNLKNEIKDN	1312	3
	PF3D7_1404600	FIYNLDLIVFDEFYETEFLKALYFYSAIQ	253	3
	PF3D7_1404600	FIYNLDLIVFDEFYETEFLKALYFYSAIQ	57	3
	PF3D7_1404600	FIYNLDLIVFDEFYETEFLKALYFYSAIQ	191	3
	PF3D7_1405400	KCLDNGNMNALSFFSSYDLDDYFVIKEIV	352	3
	PF3D7_1407000	WCKATFEYGKSDYAECISEGDSISRYMIE	25	3
	PF3D7_1410200	REYLNVNANSEEFEDTTEMQYTSHENNIA	478	3
	PF3D7_1410400	LDRRTMVTIINDYFEAKKKELTVIVSRMK	685	3
	PF3D7_1414000	TRGEISFYWMQDYDDSKDEIFVKQFNSII	83	3
	PF3D7_1414500	EKLNEFNKIENDYFSANVNENIIKCEEFG	1082	3
	PF3D7_1415100	QIFLSSDDIYNIFFSSIDPKINVLGLFIF	422	3
	PF3D7_1415500	IDDINVYITFKEFNDSNDDQIHSNNNYNG	43	3
	PF3D7_1416800	KDYTSINFLKLSFDEAYDEANKLNIHFDQ	453	3
	PF3D7_1420200	EIFIYTNPKLIHFYEAYDSLPLLIEQLKS	1021	3
	PF3D7_1422400	ANPIFVKDIYFDYYECIWECYNEIKSILY	861	3
	PF3D7_1422500	NSLKNSTMYLWLFFECLSIFESCQISICK	169	3
	PF3D7_1423800	NENDQLDDDILNYYETCSDESGECYTSDI	1223	3
	PF3D7_1425400	YSSSNNNTVSYSYFSSIEESDTINNYNSL	413	3
	PF3D7_1427000	QNLTNDDNDEKLFNDSYENKSHYEFLKNA	509	3
	PF3D7_1429800	NSQILTGTDDDIFIEALPIISNVNLIIEI	1100	3
	PF3D7_1432500	ERGKFIDDSMVSFRDAKSVLIVFGNKDGL	351	3
	PF3D7_1433800	FEDFQELEDFEEFEDFEELFANNNTYTFD	1862	3
	PF3D7_1434300	SNRAAALTKLIEYPSALEDVMKAIELDPT	416	3
	PF3D7_1434500	NNDMNSSNNYNPFFDTLDNIYHPIHAGDN	3235	3
	PF3D7_1434800	LANLGVDSELCDFIDSCSIDKEQREYMSW	214	3
	PF3D7_1435300	QIDDIDEEDDEYYNDGSDDSDDSDDSDGN	1633	3
	PF3D7_1435600	NTQKNFDSLKKEFEESFEQVQIILNEMIQ	1155	3
	PF3D7_1436300	LKMKPTDGSFDSFNDGVDNNLVPSNPKGQ	375	3
	PF3D7_1441100	DDDDDDEDDDDDFDDMDEDDDDDDDDDED	139	3
	PF3D7_1442900	KYYDKKMDKCISFNEAYDLNNDEKKVGTS	4	3
	PF3D7_1444500	DNKNDLNNSDDEFNSAHSSLIKINKLLNV	209	3
	PF3D7_1445800	FELLKNDCTNIDFFDTQYELDNNSEECIN	886	3
	PF3D7_1446500	KYCTKLIRIKNEFDDTYDFSLFEYIHEIS	1989	3
	PF3D7_1446700	FMKMKRKEIDIDFSDTLDCKERIKLLENC	237	3
	PF3D7_1451000	IILANKSDDGTSFFSAPCISNYIKSIDIY	146	3
	PF3D7_1451100	KKKMMQRLWGNSFYDAKTKKWSKNQQEGY	231	3
	PF3D7_1451400	NEYKGPLGEEEFFEDTEEEKKKVKELIEK	13	3
	PF3D7_1451800	NVNNNVFEPEMEFIDAEQDDNEEDVPTLL	822	3
	PF3D7_1452000	LVLSLAYLSYNEYFTTGTKSFYSLPTILT	1124	3
	PF3D7_1453400	DQFKTSEDYEDEYNENSENDINDEYNENS	1776	3
	PF3D7_1454200	KFIFDYDDDSEIYTSSEEEIIIDKKIRNN	167	3
	PF3D7_1454400	TLLPLVKQSPQEYGESVEKYLIEITEPIA	745	3
	PF3D7_1455800	GDDISNTFFKFEFCEATSTFSSIGENGLP	24	3
	PF3D7_1456700	FTNYKSISNVDEYFELLDKCLTRESVIDI	214	3
	PF3D7_1462300	DQYPIKQKDLTTFFESVSYNLIKYLEKKL	805	3
	PF3D7_1462400	NSEDYSDFNYDEYVEGDEDEYEEKEHNQD	2731	3
	PF3D7_1462600	KSKKPPELSNTSFFDATKLLEMIKDRQTF	160	3
	PF3D7_1464600	ENINNSENEEDEYEDYLDDKGSNEFEQVN	49	3
	PF3D7_1465500	LNHTLKNRITFSYMEACEKYFPTENRNNK	1172	3
	PF3D7_1465600	YHEDEEGSINNEYDDSVEARKLNTLQKLV	77	3
	PF3D7_1465800	NNNEIVNEKDREYNEAFSTLDNNKKIYNT	5914	3
	PF3D7_1467200	YPYFEWNDSNSCFFSACSKNKPVSLYSAF	265	3
	PF3D7_1470100	PMYVNINDAFIEYKTAHETEHFHILGNKK	549	3
	PF3D7_1473100	FFKEFSNLFDKEFIEADTYIIFDHFMNMG	232	3
	PF3D7_1473700	NANYDSTSDSIHFYESLSERNDTNFLSSS	282	3
	PF3D7_1474200	INNRYIFSYLYNFFDTFEMFKKNFLDINN	381	3
	PF3D7_1477500	NDDSEDNDDTEDYDDYEDYEEDLYPRHPG	408	3
	PF3D7_0204100	NKKEEKKEIKITYHDTYDLCKKYSQIELY	1934	3.2
	PF3D7_0316200	YKDDYKNDDEYDYHSSNSTLSSENLVTNQ	2111	3.2
	PF3D7_0716000	KQKKKRSVEKKEYHSSCESMNDEERVSSE	8	3.2
	PF3D7_0907300	VRPDGFLEIREEYHSSDEENNKHNVKNEK	156	3.2
	PF3D7_1107400	ELCNSGFCNAIDYHDARQNLIKFTTGSKQ	90	3.2
	PF3D7_1124000	AVRLLDDLLENFYHSCSSKEFLEPLFPQH	317	3.2
	PF3D7_1312100	SNNYHSNCSYYDFHSSLEISEEEKIERNQ	763	3.2
	PF3D7_1405600	DVWDFYKKAEASFWTAEEIDLSSDLKDFE	50	3.2
	PF3D7_1428900	RDPLQNLLNHKCFHDCFDLYINIYDDNIN	1361	3.2
	PF3D7_1451200	AHSLRYPTEHQEFHSTQEDFWKTKEFKKN	1368	3.2
	PF3D7_1451600	YVQPVSLTSSDYFHSCYTSSYESQMFDCN	545	3.2
	PF3D7_1458800	FEYKLHESIKEDFHESNTMYKDEKIDRNI	100	3.2
	PF3D7_0100300	MDTILDDMEDDIYYDVNDNDDDNDQPSVY	1255	3.5
	PF3D7_0101600	ILKISHYSKVKDFADAIITKKAQICADGL	219	3.5
	PF3D7_0103100	GVSKIFNVITDMYKEANDLINGCKRIDMG	1074	3.5
	PF3D7_0105300	EFYLSKENVECEFTTALSSEMNIHIQGQD	103	3.5
	PF3D7_0105600	NFFSKFQSGHYVYFDAKIQSHILSEHGSK	835	3.5
	PF3D7_0105700	DTYIRDDNVLNTYEESFTMKNKKKNYYRY	371	3.5
	PF3D7_0106100	EILTPQTVSETDFIETEYLTTLIAYVPKN	173	3.5
	PF3D7_0106200	RIYYSRKEMMKYFLDAQDIFEYHDVGKKG	38	3.5
	PF3D7_0107500	VSKKGEDNELDVYYENLDEKTNDKYKMNN	826	3.5
	PF3D7_0108100	SRVFTKILIDIYFKEAQEQKTNNLLSIKS	258	3.5
	PF3D7_0109000	SFDKQGNIKEIDFLSCKSVILPEQHLNAK	11	3.5
	PF3D7_0109100	EQQILSSPSNAVFKECEESSSLSKEFNCI	575	3.5
	PF3D7_0109800	NSCRALFKLAKEYKEAGCIKPKKYFSIDR	418	3.5
	PF3D7_0110000	VHVFSSEDVKKEYNEAKMDSFIYQIYMMK	148	3.5
	PF3D7_0112200	GLVVVMIMFFHLFFEALLHFYFHLFTINL	173	3.5
	PF3D7_0113700	PLRNDFSEDESSYNDVEEYEVPLYVTLED	207	3.5
	PF3D7_0114000	DTIYDDNYNNNTYSSAEEYIFYEKKLDDN	1073	3.5
	PF3D7_0200600	PKIFNSIGNAIPYYDAKTIGAAIAEKHAQ	218	3.5
	PF3D7_0201900	EVTNKPHENLEEYNETDLAKGKEVTNKPH	714	3.5
	PF3D7_0204300	IKKKNQSELLDNYFDSTGFSLNEKECTLD	623	3.5
	PF3D7_0204600	DNNYDDNYDDNNYNDGCEINRNIKNKDNT	79	3.5
	PF3D7_0208900	IKGIIYDKNKETFFETFFENFWDNIFYMN	133	3.5
	PF3D7_0209100	VFEGNRNIISGIFFEGYDVNNVKDVFLER	412	3.5
	PF3D7_0209200	FFNSKTLAEITSYGECACKSLGSEIKKVL	228	3.5
	PF3D7_0209600	VLACLMNSYINSYRTASEYFIYLINSFKK	516	3.5
	PF3D7_0209700	SRLREYEILDDEYVDNIECLNKYVSVLNT	484	3.5
	PF3D7_0210500	NNPNLKNHKNNDFFENDDKYTINNKMVDQ	522	3.5
	PF3D7_0211300	SMIYKFFLKHTEYGECAWRLVHLIIERLE	68	3.5
	PF3D7_0212800	TNIISSLRDGEEFMSCESIPMDRQHLTGN	697	3.5
	PF3D7_0214400	EGGGHYYDDEDSYSENLEHSSSSLSYDCE	467	3.5
	PF3D7_0215500	LNVEEKKMLERIFNDCEECQEITTLNNMK	167	3.5
	PF3D7_0216500	CDGKKIRDDDETFEDSTNLAYHHSNNLPC	779	3.5
	PF3D7_0217600	IGSSIESDEGDMYKDTNVVHDKMEVYNHN	404	3.5
	PF3D7_0218100	NKQYDIYKIQNEYDETLSIYSIDDKYSED	13	3.5
	PF3D7_0220800	NDKIEIMDAHDFFFTTNSNIKFMETLDSI	262	3.5
	PF3D7_0223300	DTPTMDNMEDDIYYDVNDNDDDNDQPSVY	359	3.5
	PF3D7_0223500	EPYYYDMYDDDIYYDVNDHDTSTVDTNAM	2120	3.5
	PF3D7_0301200	KLLKNEKIEVNDYDTSDDDCDDNKISKYP	171	3.5
	PF3D7_0302200	VVLKLALKNYKNYFEAKNIKFFSWQKILE	293	3.5
	PF3D7_0302900	AKNNHNNDNNESFFSTFIKFHNNIMHKLP	707	3.5
	PF3D7_0303500	YKEYENDNGNDNYDEADSDHNNYNNTNEN	1469	3.5
	PF3D7_0303900	KNERIELSDDADYFELIAYLKRMSREEHI	150	3.5
	PF3D7_0304700	DELYEERDKDDNYEDTYDNNNYGMKKITN	101	3.5
	PF3D7_0305300	YNNNNDDDDDNDFYEINYNSSDNMNSVSS	370	3.5
	PF3D7_0305500	HLGLKSEYGQVSYDESLERRLNNNNNNNN	449	3.5
	PF3D7_0306500	ALRQYRLDMKLFYLEAPEHKINWVKPRGD	269	3.5
	PF3D7_0309300	KGDDQTCKNTNEYSDTSSNHYCNNIEEDT	586	3.5
	PF3D7_0310400	GNYQNQENEENDFFDQRPEIEEDAINPMD	1191	3.5
	PF3D7_0310500	YNKGYYYDDYDDYDDYDDDDNNDDNNDNN	1748	3.5
	PF3D7_0312400	DNNIINDTISNDFNESNLDTNNSNNKTHV	408	3.5
	PF3D7_0312500	IKNEDDNIVHGDFFVCNEQENYVQFLLIL	45	3.5
	PF3D7_0312900	NNINSEQDYSDMYPSSRDENIKRNEEEIN	72	3.5
	PF3D7_0313100	SLKYLIEAASHDYGEAFFFLAEIILDISM	541	3.5
	PF3D7_0313700	HSYDFDKWSFSDFIEALVFFNDLYIDMNK	316	3.5
	PF3D7_0314500	KFINPNGFKIEDYYTCQNCGYNDFSVIRS	214	3.5
	PF3D7_0314700	NRDSDTNRDSDTYRDSDTNGDSDTYGDMN	1003	3.5
	PF3D7_0314900	NKKENEKNKNSLFYDSKDNNKFIKLLMSE	401	3.5
	PF3D7_0315900	PSIVEEVTKYNEFCSSLERKFSFLSHIDD	115	3.5
	PF3D7_0316600	LNDIAEKKVHHTFVECVSLAVGCNIFVCL	170	3.5
	PF3D7_0317400	SVFFQKNTSTNSFDESFDIRNYLFDPFIF	485	3.5
	PF3D7_0318200	NRVDKGPLIKCSFEETVEILLEAAAFAQV	1998	3.5
	PF3D7_0318300	QKNLPSMPYTPLFFTCRTIIKIEVLRDVN	964	3.5
	PF3D7_0319000	SETDKEEYLQEFYEEAENNLIIIGCTGID	1176	3.5
	PF3D7_0319200	NSTENEELNIELYFDHKELKLLRKKEETL	304	3.5
	PF3D7_0319700	GIQSVCEDSNSFFNTSGDFVFLLINCIIY	2224	3.5
	PF3D7_0321800	LFIISSTSCSSYYYSSSDYDDGRSDNTLD	975	3.5
	PF3D7_0322600	EDVSVEDEDDSDYDVSFDEMLEKKNDDEN	69	3.5
	PF3D7_0323100	KDPLKKKEREKGYYSCLDFDNLYKKKKKK	2	3.5
	PF3D7_0323400	NKDDSCVPNTNEYDESFTFQYNDDASIIL	973	3.5
	PF3D7_0400100	DTPTMDNMEDDIYYDVNDHDTSTVDSNTM	2589	3.5
	PF3D7_0403400	IKGNGKKEESYNFFDTTSFEDETDNYSTD	3718	3.5
	PF3D7_0403600	RSSTNFEKNILSFLSAYDNLTINFFNHIF	240	3.5
	PF3D7_0405400	NSSNDKDIDEEDYNSGVSSIDNNDNSDTY	796	3.5
	PF3D7_0405700	IGFRCFYNFILDYYETININDPYSMYQPM	1545	3.5
	PF3D7_0406500	LYKEQFNIIVKNYKDCKDISNFDNLHDSD	2115	3.5
	PF3D7_0407600	IEKNSFYQNRHIYFDAIFNSYFLKDILQN	598	3.5
	PF3D7_0407700	NSIGLCNCSFDEFQEGVEFIKETDSILDD	7	3.5
	PF3D7_0407900	IYHLCSKCYEYVYDDAVEQYNGIQNIPNA	601	3.5
	PF3D7_0408200	NNMNNEELSEQNYNDCNNINKNENNKIDS	105	3.5
	PF3D7_0408500	ARKVTTQRRLDNFFTACTKKSTKLIVEET	344	3.5
	PF3D7_0408700	QGSSNKYDTSYLYMECGDQPLPFSEQVIS	648	3.5
	PF3D7_0409000	YNDIHSDMYDDMYNDTHSNIYNDMISYYD	1305	3.5
	PF3D7_0410000	DLITYNKKRIEEYYDSIISYFFGLIILYH	408	3.5
	PF3D7_0410800	HEHIKNEEDIQNFYESSISTEDHSCDHNI	1143	3.5
	PF3D7_0411000	KNDQLDIQKDCSFLSAEEFDEDILKNGEM	607	3.5
	PF3D7_0411800	ICNKSKCNYDQSYADSYDFYHTDNIKKNN	85	3.5
	PF3D7_0411900	SLQNFIVGGDKDFDSSDDVIVENINFTLL	46	3.5
	PF3D7_0412700	EKGVLLTSIKEAYGDAKETEHIKQLLDET	757	3.5
	PF3D7_0412900	DIVSQLFSDPSQFSDACTLKYVTGKNYGW	864	3.5
	PF3D7_0413100	DIVSQLFSDPSQFSDACTLKYVTGKNYGW	878	3.5
	PF3D7_0414100	LNIFNLKIIPLNFFECILLILKKKGKFNV	1413	3.5
	PF3D7_0414500	LNYYWTKDTLESYFSTFGEIDVVQIVLDS	210	3.5
	PF3D7_0414600	SGTLSVLLENFDYESTEESNNKCEYIINK	32	3.5
	PF3D7_0415200	DISTDPNFSSFDYMSSDDMDYYNNDQRED	1411	3.5
	PF3D7_0415300	QVDPSTSLSISSYEDTTSSNSSHSNCSSS	636	3.5
	PF3D7_0416800	GGHETARRIWRDYFAAVDAVVFMIDTTDR	72	3.5
	PF3D7_0416900	IYSSSENEDKIIYDDTDECSNNNDSKSED	115	3.5
	PF3D7_0417700	MIDIILKMFLGKYFESSDNNFISVNMESG	1	3.5
	PF3D7_0418300	NLLLKDVKKEEDFLEAINESKEKEEKKEG	276	3.5
	PF3D7_0418500	FLAKSDISFCEDFEETVNVIAKVAFKMFL	65	3.5
	PF3D7_0418700	QKNINDPFNDDNFYDTSNCFIRTKLKSGK	519	3.5
	PF3D7_0419400	KSMECEEDCVESYITSQGIYIDTILNNNH	349	3.5
	PF3D7_0420000	ENKVGEERELYSFDDCILQNDPLKYVNYI	1323	3.5
	PF3D7_0420300	FENMKDLESEYEYVDIDENEKDNDNICFK	596	3.5
	PF3D7_0423300	RKNKKDKYEDDEYDDQVDVMYDENNERKR	281	3.5
	PF3D7_0424200	EPHHIFNIFQKEFSEADNAHSEEKEEYLP	1654	3.5
	PF3D7_0425800	GTDIKFSNTNITFGSAEDCKPCSEFKVNC	2723	3.5
	PF3D7_0501800	EVEFLNKDESNDYTSSEDEFDDHNLIPPK	1022	3.5
	PF3D7_0503100	NEFLKTIGSDISFFSSSGFAYCTDKGNNV	320	3.5
	PF3D7_0504000	DYDEKNGDDNHTYNTSFDISNVHNNYHNN	1396	3.5
	PF3D7_0505100	NDDNNDDNNDDNYDETKMRKKEETLTCSD	490	3.5
	PF3D7_0506500	HVTNKNDDTGHNYNDTCEYRSTITNYSYI	2035	3.5
	PF3D7_0506700	LYYHEDNIIHLSYDEALTYLKAITKTPFI	527	3.5
	PF3D7_0507700	IGWIFTHLPRQEYLTSDEVVNIAKMQLTN	316	3.5
	PF3D7_0508500	IGLPSDDDIYDDYNISGDESLLNFEADNI	231	3.5
	PF3D7_0509400	DYENVHEDKDGNFDESVDLLDSLEKIKDE	181	3.5
	PF3D7_0510100	EKLLVEGNSSDTFVDSSIGFKHMYINNVQ	75	3.5
	PF3D7_0510200	KLYRVYDESTEMYLTAQNDPLKKELHIDS	405	3.5
	PF3D7_0511500	SCDCDSESDSIDYDTSFNSESNYDDNSFI	1154	3.5
	PF3D7_0512600	LLRFADDTYTDSYISTIGVDFKIKTIEIE	25	3.5
	PF3D7_0512900	IKKNQIELSKEAFNEAMEKIKKNMHNEKI	96	3.5
	PF3D7_0514100	ILEEWNYVFCDEFQDTNTTQFNILQFFVN	461	3.5
	PF3D7_0515000	LQITQEELNKIEYTEGSEQYNIWFGKYVT	532	3.5
	PF3D7_0515300	DDNKYDTCDDNKYDTCDDNKYDTCDDNKY	216	3.5
	PF3D7_0518700	LEKKNPKHIEEIYNEALDHIIELMVDPFG	845	3.5
	PF3D7_0520100	IDENYFKETDNLYYSAHEVNYHYVVMACD	628	3.5
	PF3D7_0520800	DDTNGNMNEDDEYKNATDYTEEDINVDSI	1141	3.5
	PF3D7_0521500	VRNYNMKEEKKEYEECQNHVTTPLYKSYK	32	3.5
	PF3D7_0522900	DIEGNEDEKERDYNETYFKYNNEKYKSKY	1202	3.5
	PF3D7_0523700	VENIMKRKNINEYKDGSENKKIDIKLNQN	1215	3.5
	PF3D7_0525000	SKDFTSNNEENNFADTIEHMEITAQDSAL	497	3.5
	PF3D7_0526300	SISSILYSSNHTFITADEVGYVKHWDIRD	100	3.5
	PF3D7_0527200	SVVTAKICRKVSFPDTFDMYDFCSEKIKE	404	3.5
	PF3D7_0527500	KIEAAELVQDNKFEEALEKYNKIIAFGKP	134	3.5
	PF3D7_0528300	EEAVEEEDDNMTYTTSSVSQNDEGGYEIY	301	3.5
	PF3D7_0529700	EKKYHLDILDEVYFDMTEAIEEKNKLERE	47	3.5
	PF3D7_0530100	KVKKEIGTLYEDYASTNEGEISLNMNMEL	83	3.5
	PF3D7_0530400	FLKMKNKKYIIDFYSALLLLYTYSEINIL	506	3.5
	PF3D7_0531100	IYCKEMFSLFFEFNSSFDEHFKDNYEMHI	2093	3.5
	PF3D7_0600200	QQQQNKSSTENNYPEAFDCPPKEIADKCN	1612	3.5
	PF3D7_0600400	DTPTMDNMEDDIYYDVNDNDDDNDQPSVY	1253	3.5
	PF3D7_0602000	NIFLSCNSINENFDDANEYNNKINGFKGE	1295	3.5
	PF3D7_0602400	KNEITCGAIPSVYFDAIYTGIREQCNMGI	770	3.5
	PF3D7_0602800	PQPIYPPYHLFDFFSSILRIGQTNLFIWL	263	3.5
	PF3D7_0605100	QPYTIELNMPDVYLETFDSQNKNGKSLID	675	3.5
	PF3D7_0605800	EKKYKDVKDFVNYVEAIDNQIKIKKKNLW	1002	3.5
	PF3D7_0606000	KDEDVEYIKNDTYISCTDVMNSEKTRNSD	139	3.5
	PF3D7_0606600	CAKSTLENEKYTFDECTSINKEIDDINHH	718	3.5
	PF3D7_0606700	TSDPRRSLELMAYFTCCSLQNSHLYLVLR	1360	3.5
	PF3D7_0607900	IGDAKQIEDEYDYDDNDDEFDVSEEGDME	810	3.5
	PF3D7_0608300	NLNETYKNILNTYEESPDKHMNNNIYEEC	882	3.5
	PF3D7_0608800	FVYDIEDRRYYDFLSAYSSVNQGHCHPDI	39	3.5
	PF3D7_0608900	SFYFLSSIFKADFGSSTEKIFKVLSSYGT	965	3.5
	PF3D7_0609000	NEIMKCTYICEVFKECIEKENLIIMIYME	140	3.5
	PF3D7_0609400	AENVFPSEIFHEYEEGDEREEDTEYSEEI	205	3.5
	PF3D7_0609500	VFEKGDYSNTDIFYESIQKVDHMYIYNYK	925	3.5
	PF3D7_0611600	KNITISNIVLLYFFSAFSFLNSYFIYKLH	593	3.5
	PF3D7_0612200	YIENTMEKLYNVFFDAFGEEHIITKMIES	1576	3.5
	PF3D7_0612600	EIVLYAFHLKLDYFSTECTYSPNSFRGNL	364	3.5
	PF3D7_0613700	NEFLKLNLHNSGYYSASDEPIQLSSNKIH	528	3.5
	PF3D7_0614700	THANHNNNYGNNYNECNDSNEHCREKENL	262	3.5
	PF3D7_0615100	MNILDMLPFDASFDTANDIDEETKNNKRY	159	3.5
	PF3D7_0615500	AADQKFIFAAYEYCDGGDLKKLIQKTKIS	156	3.5
	PF3D7_0615600	IYLLSLKFCVTEYFEYFEGMNIFFNNVKN	1879	3.5
	PF3D7_0615800	KKSRNDDDSSGEYGSVQDENDVNKKKSKD	284	3.5
	PF3D7_0617100	KSGKHNKHNDEDYNDTNSDYSHNKVSSHS	893	3.5
	PF3D7_0619500	EFWNNVENYNITYFSAIPTILKILIIRYE	276	3.5
	PF3D7_0620700	KLLSVNKKLSREYEECYYLIQKSYKILTN	93	3.5
	PF3D7_0621000	KNNENNYDIFMDYFDNAEKVLYNDCENLI	478	3.5
	PF3D7_0621100	TNDPTYSMLDFAFFDGNETTDKIYLEVTK	206	3.5
	PF3D7_0621800	VYKVEGTDSYVIFGDAKTDDITNSINNFI	78	3.5
	PF3D7_0622100	YINKNFSFSPEYFEETNECINENSKQNNN	1207	3.5
	PF3D7_0623700	KFERLGSLHLQEYNTTLEDVQTGDCIITF	484	3.5
	PF3D7_0625300	CKKGESEIPSYDFKESLLEHINESSQLNH	254	3.5
	PF3D7_0625600	NFMLNRKDSLEEFFEVSEIKEENEETYLN	15	3.5
	PF3D7_0626700	ILATVMLKFLPEYKDAKIIRTRDQTKLDT	66	3.5
	PF3D7_0627200	FNKISEGSRTIHFEDAMEIIYKMGYVPSK	14	3.5
	PF3D7_0628200	KINNYDNDEDDLFYEQYEDNNDNDNNKND	955	3.5
	PF3D7_0632800	PQIWNGMICALTYEDSGDKGGKPTQNEQV	1135	3.5
	PF3D7_0700300	DFGRQTSQRFEEYNECMIENRQKCKEQCN	55	3.5
	PF3D7_0703400	NSNGYYNKSFDNFNEASDNFNEASYNFNK	543	3.5
	PF3D7_0703500	AYDMLVKNNLIEYISSTDRKNAQFIRDLI	1302	3.5
	PF3D7_0704100	NLNYKTESSTSDFFSFESIDNKKKDIQDI	3406	3.5
	PF3D7_0704500	GIEGNIGQYKNEYFTTMNRTYLMKRKLKE	681	3.5
	PF3D7_0704800	RSENGLDEEESVFQTCKIFVGLENEISEV	13	3.5
	PF3D7_0705400	RLRDSDVIETADFEEAIRLTEQSKASVSL	694	3.5
	PF3D7_0705500	DVIMNNDDVDDEYYENYLKCFNDDYMKNG	2025	3.5
	PF3D7_0706100	DNDDNDNEDDITYEEIEEYLKKNKVEDYE	107	3.5
	PF3D7_0708300	LASLNIDVPYIYFVDAKEKSLYFEYVKGC	53	3.5
	PF3D7_0709200	NIITKGEGEEVEFNSSNLLLPFVEEHEHV	107	3.5
	PF3D7_0713900	ASHSDISDGVSLYNESNDNKFFKMNMDTS	137	3.5
	PF3D7_0714300	NIYCKNIFSKNFFCECMDECCCNDGYETE	961	3.5
	PF3D7_0716200	NQINESDHSTNPFNESDDTNNEHKTLEKK	282	3.5
	PF3D7_0717200	FKYPSIFYEHFEFLSSDEYNYVKNNYIYS	57	3.5
	PF3D7_0718500	LWLGANVMVEFPFDEATDLLNQHLERAIN	115	3.5
	PF3D7_0719900	LLLGSPLDSLEIYMSCYEICKDQDDIIYE	1110	3.5
	PF3D7_0720900	LNLSLYHYKKKEYSDCINQCNIIIDNLLN	61	3.5
	PF3D7_0721000	EKKKKWEYATDEYKTCSNNIDEDILKDDK	7	3.5
	PF3D7_0721800	YIFDEPDDELEEFEEMGSVALNVDTDLEN	35	3.5
	PF3D7_0722400	KILSMDEEEKKQYFETNNIKQSMLNKIIK	267	3.5
	PF3D7_0723400	MTGEQEMNTDQNYMDSNEDNYVDSNTNNN	485	3.5
	PF3D7_0723700	NIINSYIEEMDKFLETYDFNENKEEILNY	184	3.5
	PF3D7_0727000	ISKLKKKAIKREYKDCIYLIHVIKEMLTH	223	3.5
	PF3D7_0729600	ELRNKCRAEIDEFVECSVGRLWTILKCKD	72	3.5
	PF3D7_0729700	ICVEKINENKIEFLSSLDDIFYDDMNILI	559	3.5
	PF3D7_0729900	VVRKELSEVEPKFREAEEAVKNIPKKNFD	3476	3.5
	PF3D7_0730500	DDDDEDEDEDDEYSISDEKYDNQRNYKYK	1907	3.5
	PF3D7_0730900	EVYSEEEHSPDEYADGEYYDDDGNYEEVN	114	3.5
	PF3D7_0732500	IKFRLIRIDGQHFFDTTTGIKKGVTQVVG	263	3.5
	PF3D7_0732800	DTPTMDNMEDDIYYDVNDNDDDNDQPSVY	370	3.5
	PF3D7_0733000	STKKGESSIEDIFKTCPYDNDTCNNYRNK	1697	3.5
	PF3D7_0800100	EPYYYDMYDDDIYYDVNDHDTSTVDSNAM	2063	3.5
	PF3D7_0801400	DVNENNKEVKDDFNEASNSVEKPVYELCD	6	3.5
	PF3D7_0801700	SYNYPQSITIDEYLSSSSSKDIKTNHNIE	206	3.5
	PF3D7_0801900	DSSHNKNNEEYSYDESEEEEKKNEKEKKK	283	3.5
	PF3D7_0802000	NEQYSSDKYFPTFEETHDNVIFIITRVFA	93	3.5
	PF3D7_0802300	DQGNNTIVNQNCYFTSIDYIHNGNYIVGC	770	3.5
	PF3D7_0803300	RDFKKKNNPLQIFNEAKDWISDFIVDDFE	132	3.5
	PF3D7_0806100	FTNFFNNIKNFFFFSSNDKKEQKENNTSD	500	3.5
	PF3D7_0806800	GTLVLPSDRAREYLDCLGKEVDIQFIDMN	12	3.5
	PF3D7_0809900	NHNQNNNIILDDYYTSVSHFKTKLTLKYF	1210	3.5
	PF3D7_0810800	PIISIDTINYNVFKECVDNDLVDILNDIS	477	3.5
	PF3D7_0811300	LMNAPNNNPMSNYIDAKEYHPTGFNKEIP	356	3.5
	PF3D7_0811400	FRHGFDGSGGDNFNEAGSCIDGRLTSAWN	554	3.5
	PF3D7_0811500	LKENKIVTSLCFYFDCLFDKSTYYIKNNT	759	3.5
	PF3D7_0813000	SSATQLGISEREYEEALAVEKLFFLSSRE	2	3.5
	PF3D7_0814000	LSIFKKEKNTKPFYETIEVSKIDKEFLAY	158	3.5
	PF3D7_0814400	NAKLAIVQNLNDFTSAITNGFYKFLGKNE	311	3.5
	PF3D7_0816800	LEVASKIENCSSFITANELVQKRSKVLKI	82	3.5
	PF3D7_0818200	AITEFDNVSEDSYKDSTLIMQLLRDNLTL	214	3.5
	PF3D7_0818700	FSKMQKTFKHLEFLETHSSKKELQKIYAI	650	3.5
	PF3D7_0819800	DNHNYNFQVNFDYYDTYINSNIVDTSISC	815	3.5
	PF3D7_0820300	EINMNDQDSDETFEDNKDSLTELGFNKSI	304	3.5
	PF3D7_0820900	RRYISNGKYKKEFNSSYDILEYYDKFINN	92	3.5
	PF3D7_0822200	FSTRLFEGRENEYISTCDCFVFILQNKKA	1458	3.5
	PF3D7_0824200	MLVEKENENNVEFIETKNIVLSTLNNDIK	1065	3.5
	PF3D7_0824800	NLDNELDEYFDEFLEGQGQEEKYSEEKNQ	460	3.5
	PF3D7_0825200	YFYLKETSDAPAYSDGHERYIQEKKLKQL	37	3.5
	PF3D7_0827000	RRNYVLSNDVNEFMDTLTYQISDEEDENA	913	3.5
	PF3D7_0827100	DNSSNYHNRKITFFDTPGHSVFRTIRKRC	761	3.5
	PF3D7_0827300	NNNDNIYENKYDYYSCCYSDQFDESDSDY	251	3.5
	PF3D7_0827900	PWCGHCKRLIPEYNEAANMLNEKKSEIKL	58	3.5
	PF3D7_0828400	KLIYDLLNSTKLFFDCTWMSSIIMTTLFM	309	3.5
	PF3D7_0828500	DVVKNQNKQVSIYFTCTSQVNLNYEEKEK	171	3.5
	PF3D7_0830500	KSKNEEDKTDESYNETSLLSSDEEGEVNL	140	3.5
	PF3D7_0831600	DTKIDLMSTNDFFFTTNSNIKFMEELDNI	231	3.5
	PF3D7_0832600	DFHNLSDKSNDNFYECAYENKLYDTLYLS	150	3.5
	PF3D7_0833500	QFSKQKGIPFGCYFTTLEGVLQLEFLNEN	723	3.5
	PF3D7_0900100	CKKITDEKENIDFKTADNSLNKNINKEGT	461	3.5
	PF3D7_0901900	YPALSELESDEEYYIADQNINPNLDTSLI	328	3.5
	PF3D7_0902000	LHKILFEPDDNEFYENVSSDYMFSSLDNF	264	3.5
	PF3D7_0902100	ELYNKMDIYHGEFLDGAENFVMEAMVSLF	205	3.5
	PF3D7_0904600	SIPCNSSNGNDIYKSCEEYNNDNEKISSN	1040	3.5
	PF3D7_0905200	VVVLGCIPAHALYFSTFEYSKKYFSRMTS	733	3.5
	PF3D7_0908500	YDTDRSTCSDNTYDDSNSKIFDYKNKEDK	767	3.5
	PF3D7_0908700	CHPLKLENKNEDFFENLDDEDIKNDVIHN	275	3.5
	PF3D7_0909600	PQNRYKIYISNEYTSSYETQINIMIKDIK	383	3.5
	PF3D7_0910300	FKKEKEKKCTKDFFTSGNIYNVCYNDNNY	121	3.5
	PF3D7_0910900	ITNDESKKAFFDYYSCIYPFNMPISLYKY	33	3.5
	PF3D7_0912400	KPQLMLWIGDYFYTECSEIKCLDDAYTYI	57	3.5
	PF3D7_0912600	NDNMRGSTLLEHFFTATYNINNNSFHNEI	695	3.5
	PF3D7_0913500	NIVDIFNNFILNYFTSDDIYSDNSIDEIV	301	3.5
	PF3D7_0916000	ELINSYEDMKSDYYESIPSHNVSLSKIPE	611	3.5
	PF3D7_0916600	NLKSELVLIDEIFYETITYAGIKGQLITT	185	3.5
	PF3D7_0917100	QCLYDDDNDCDNYNDSNNNNVTCTGYSNK	214	3.5
	PF3D7_0918400	FFSYFARFTYIDYVESFSRNEHIIPFYQN	1631	3.5
	PF3D7_0919900	DDTNNEYEDEESFLSTNFYGEKNNSDNIN	918	3.5
	PF3D7_0922100	IVFNDENIEDGDYLSSENSVSANMRSIQM	755	3.5
	PF3D7_0922600	EVSTSQHEISLKYFDALTNADFLLITKQI	245	3.5
	PF3D7_0924200	NTYADASLEDVSFYETICDYMKWHFNKFS	665	3.5
	PF3D7_0924500	NEIALVPDTNSPYTTCTDILKYYSEEGFF	1259	3.5
	PF3D7_0925700	ELTLFHDYEYIDFLSSISLENYREFTYQL	59	3.5
	PF3D7_0925800	NTKNLTEMLEVSFEECSIKIENFITKNNM	1150	3.5
	PF3D7_0926300	DFYDNLMFNKNTFFESGIINDAINIKDLR	241	3.5
	PF3D7_0926800	SEQIKKISIHGNYDDCNEDDNIIRFKKNK	640	3.5
	PF3D7_0928800	GQYHNVPHVFKDYMSSNDFISGINNINES	399	3.5
	PF3D7_0930000	LFRGKRNLMLLDYGDCVNHFPLKPLINIY	252	3.5
	PF3D7_0930700	IHNNKEQFYSFPFCECIEKIHYSETYISN	230	3.5
	PF3D7_0931000	KVFQHICSIIKSYFECPKNDSIYEFLFNH	350	3.5
	PF3D7_0933600	NICNKMTVGCADYFTSFNTCYNNTGLFGF	332	3.5
	PF3D7_0933800	ECCLQYVCGLDDYYESKNNFLKIFKRNNN	143	3.5
	PF3D7_0934700	TSTSTSPSSSEPYTSSYDNGFTKYYENKY	212	3.5
	PF3D7_0937600	DTPTMDNMEDDIYYDVNDNDDDNDQPSVY	1243	3.5
	PF3D7_1000100	ESIWNGMVCALTYRDSGDKGGKPQKVEAA	1179	3.5
	PF3D7_1004600	NRNSNKIYIVKDFFSSYNCDPSIKGKTTT	481	3.5
	PF3D7_1005100	NNNKKKKLYEYDFLSSIEILLIDQIDIIL	842	3.5
	PF3D7_1005600	KKKEYYEEMEEQYISSSSSSSLNVHKYNN	361	3.5
	PF3D7_1006400	ILPINNKNNNFSYLEANTDNVLEEHSSFS	403	3.5
	PF3D7_1007200	KYNEQSSESISSYESGSENNLTEDEDKSD	392	3.5
	PF3D7_1008600	NIYNHISDPISSYISSEESMNDEECFNEL	326	3.5
	PF3D7_1009800	KYIINYLKNISTFDESNEQPLNILIKKLY	746	3.5
	PF3D7_1010900	IAKTEEESSKDMYAEAVVHTLIYKNMENN	107	3.5
	PF3D7_1012500	FYLKDTSLVEDIYFEMYDSFMDDLKHEFN	204	3.5
	PF3D7_1012700	LTNNNEVKQNNEYYESFFIPKNLTEFNFK	1248	3.5
	PF3D7_1013500	LLCSSSLSHSSSFNSCSSNTTTSNDGNKT	1218	3.5
	PF3D7_1014500	IYNKEILEDINFFEDSNDDDYSSIFEDED	317	3.5
	PF3D7_1014900	EADDKYQINKNEYDDCIPKYNDNIYKMVE	255	3.5
	PF3D7_1015200	NKYAYVSEEGSVYFDIDEFKKSEKHFYAR	237	3.5
	PF3D7_1015200	NKYAYVSEEGSVYFDIDEFKKSEKHFYAR	236	3.5
	PF3D7_1015200	NKYAYVSEEGSVYFDIDEFKKSEKHFYAR	153	3.5
	PF3D7_1017200	KSLNIETNTLLNFISCPDILNGITSYLVK	407	3.5
	PF3D7_1021400	HGDVFRKPRNSTFFSAFVGVGIQIMFMIL	308	3.5
	PF3D7_1021800	SEINVESKEDTEYFDLLIKKYEDTKINVY	604	3.5
	PF3D7_1024800	TGFDVDQGVSALFFDANLKKDVDEKMNKE	216	3.5
	PF3D7_1025300	DFKKELSSKKIPYNDCNDEKDIIKKVAHS	654	3.5
	PF3D7_1025400	NIIYQQFIDSIEYGSTYEKFIALLIYIYY	198	3.5
	PF3D7_1025500	NNEIKKCTNDSEYFSSLINTYKYHCEEFF	1628	3.5
	PF3D7_1030900	CAENEVCTLEGNYYTCKEDPSSNGGGNTV	160	3.5
	PF3D7_1031500	CKVSLSFIKYLIFDEADEMISLGLKKQMD	676	3.5
	PF3D7_1031600	NSYFNFTLNNFNYFECFYNDIYGDHFNDQ	58	3.5
	PF3D7_1032000	NIPSEPIKNDKNYYDSLDNFDGYSYKKIF	613	3.5
	PF3D7_1033100	KQNKIVVVDTNTFFDASKRKENLIKLEKV	625	3.5
	PF3D7_1033500	AYKYTQPNKIIDYSSSDEQEYSNILKRPK	664	3.5
	PF3D7_1035800	SLDEDELSDTENYYDGGISLDESDDLSDP	367	3.5
	PF3D7_1037100	YDLIFLRNIINDYYESDFYNNIKRKDRIN	307	3.5
	PF3D7_1037800	TIRNAVQEKTLDFYSTNSIVLHDKNSQTY	319	3.5
	PF3D7_1038100	VFNEQLLKQIRHFFSTSEFNNMSQLSDIN	694	3.5
	PF3D7_1038600	KLLGAKNYYKKTYYDTLSITHKNIKKIKK	443	3.5
	PF3D7_1040400	VIQRSTAAVESTYASCQSAIIASVVAIVV	288	3.5
	PF3D7_1101300	AEALNATFTWETFFSSPLGISLLVTVCII	272	3.5
	PF3D7_1103600	TTNICYSDQIDSFFEIFDGLQDFIKKGIL	373	3.5
	PF3D7_1104500	PIRYISFSKDFSYFTTSSDNGSIKLWSVN	275	3.5
	PF3D7_1104800	LHECSHVITESIFIESIDRGKKSLIFTYQ	119	3.5
	PF3D7_1106400	KYFCRKCNNFIYYNEACELIYKKIYPDYY	10	3.5
	PF3D7_1106500	LAIQYINITKFNYFTSNDIIHFLQGLLNY	1248	3.5
	PF3D7_1108100	GVQSIKDDFSDIYFSCNLANDKFINTQGA	831	3.5
	PF3D7_1108300	YNYIQRKIKFPTFNEACTFLNKLFEENKK	25	3.5
	PF3D7_1108600	KKDDEMALDDFNFFDANKDGFIDKEEIIK	209	3.5
	PF3D7_1111800	YFRKGLIQLDYSFPDTNEEEKEQRKLEIN	128	3.5
	PF3D7_1111900	NILQAHVYTFNDFKECEYKIDSLNILENE	35	3.5
	PF3D7_1112700	LYDPLNILINDEFDECRIFVLKIYFLIEK	63	3.5
	PF3D7_1113800	LTKIPFYFFMDDYYDTPCYVYSKLISNLL	453	3.5
	PF3D7_1114400	YNNISDDEKMNSFFSSLNKTKFVELEKEN	337	3.5
	PF3D7_1116500	FLYIFVYMSGPDYDDAFFFFCTNKLGFRP	252	3.5
	PF3D7_1116600	RNICIYIGPIFSFFTCIISYFLTREIYNF	146	3.5
	PF3D7_1116700	GPIVSSFEASPDFYDYADGVYFVEDFPHA	573	3.5
	PF3D7_1117000	RSNKVLILMCVIFFSCSTHIFKNVFPFLF	13	3.5
	PF3D7_1117200	IYTSQGLHKKRSFSSCSDYVNKQDEYEKK	522	3.5
	PF3D7_1117400	NNIQNDATNSDTYLESFVIKKKTTNIPLN	145	3.5
	PF3D7_1118300	PVSKRLLEDKETYCSSLDFSLEDLKENYF	362	3.5
	PF3D7_1118900	FDVKNESWTPSEYSTCGNSPDTFLGGPCK	103	3.5
	PF3D7_1119000	CKYLYVQYFNKLFPDALEKLNNDDNMKFS	206	3.5
	PF3D7_1121900	LINKDGTIKMIDFGSSKDLDNISIKTNNE	169	3.5
	PF3D7_1122400	ENKEVEEEKEKEFEESEYNQSIYNENDDI	23	3.5
	PF3D7_1122900	ELKQNYVLQDDIFIETIESYSYKYICKLF	2507	3.5
	PF3D7_1123000	INYNNNDNQQNEYCTSNEQNNMINNNDSN	1697	3.5
	PF3D7_1124400	LSSFEEEIDTYIFISSRDNKLYLGILRTY	10	3.5
	PF3D7_1127500	NELKSYETENNIFLTCSENLPADLFDVAK	150	3.5
	PF3D7_1127900	SPFLSDISAYADYCTSDDVTDKYSLNENN	82	3.5
	PF3D7_1129100	DNHMNIEEISQEFFSGFNPFGTMKIRKEQ	169	3.5
	PF3D7_1129300	NKKTYNKIYNETYDETYDIPSAQKNRGDS	1314	3.5
	PF3D7_1130900	QSHNHHDDDDVKFYDTHPLDMRNKDNNII	575	3.5
	PF3D7_1131400	KIINDNRGKEEEYNECNIKERILKCEVPI	52	3.5
	PF3D7_1132400	NKEVESNNSYEDYFVTNDSYKKEDQNLLA	630	3.5
	PF3D7_1133500	NLNEYHILYSNNYYDAFTQYYYSLISYKM	142	3.5
	PF3D7_1133700	YYKCNEYDILDFFKDCGQIKKIQLYNMPL	432	3.5
	PF3D7_1134100	PSGNKKPHTAIDYNDSRTVDDLYHFFLKY	247	3.5
	PF3D7_1134700	KKNNDSDTNTDNYVSSSEYDTDSDYDYGY	850	3.5
	PF3D7_1135400	VFGIGSEKKNKSYSSAIDFFNVKKLLLDS	124	3.5
	PF3D7_1136100	YITKTISFQNDDFNDCLNMVNIFNNCSVV	210	3.5
	PF3D7_1136600	ILNKEVYVKNHFFFECVLVEEKYATIYTI	444	3.5
	PF3D7_1137900	FIDNPIHVSKIDYFSSKIVKQCFNKINEL	113	3.5
	PF3D7_1138200	MNNDCNSYNAVLFFSANSILVFLHLTVAT	134	3.5
	PF3D7_1138700	KMVMLLELDNESYLDANKKLKEIIEGNKE	800	3.5
	PF3D7_1140900	IKTFLNVLNQCSFYDCNVYAHFFRLYSEI	1090	3.5
	PF3D7_1141100	KTKMNNYVDDNNYIETNDDVDDNKYIHTD	1378	3.5
	PF3D7_1141900	SYETYEKLSNEEFNSSNEETTIKSSNENI	400	3.5
	PF3D7_1142100	YKNSNYNIAYDLYTEALEKQIKLSESVKV	1244	3.5
	PF3D7_1142300	MISQEAEFEEEEFDEKEEFDEKEEFDEEE	1112	3.5
	PF3D7_1142700	ELIINDKIKKEEYDDCNNNNNNNIIIQIR	347	3.5
	PF3D7_1143900	IISTKETFLSESFKDTVYTNTHVQNNDLL	301	3.5
	PF3D7_1144400	NKIGNNTKKKKEYDECTMSTCIDNVVYNS	815	3.5
	PF3D7_1144800	NNNIKSDCFKNTYFDTVNKYNLFLSSKGK	99	3.5
	PF3D7_1145800	NVKFYYSQEENDYKETCLFLSFEYIEKCV	668	3.5
	PF3D7_1146000	LWSGRDTENSTLYSSSRDTTIKIWNVNEG	359	3.5
	PF3D7_1147200	IIDNVYIPNNSTYNTCFDINKGSNENQIF	2327	3.5
	PF3D7_1148800	NDYNKLHELAEEYKDTLNDVISRMAYDYN	263	3.5
	PF3D7_1150400	MDTILDDMEHDIYYDVNDENPSVNDIPMD	3054	3.5
	PF3D7_1200100	EELCHHKIVQKEYPDTNTTDIPILTPDTT	508	3.5
	PF3D7_1201000	VYNKIDNELDADFNDLDELSETFKDDAYN	126	3.5
	PF3D7_1201500	NLQILKEEYLNEYVSSIEKQMKKIKQRKE	446	3.5
	PF3D7_1202300	ETLNFSLPSDLNYIDAKTFLYITEPNHSY	4894	3.5
	PF3D7_1203000	NSKVIEVEICFYYDESDEQRIRELEKKQT	527	3.5
	PF3D7_1204200	YPHTYAHITNHIFDDAYECFYTQIKHFYK	254	3.5
	PF3D7_1205000	KLTMTDEDIPDDFFGSGLRCERTYNNHNQ	671	3.5
	PF3D7_1205500	ENIESNLLIKFDFGTTKEEITPKTEYIDP	802	3.5
	PF3D7_1205800	KIDHSTHYMYSDYSSTDEKNDNNNNAKAF	2213	3.5
	PF3D7_1206100	IPLGSSEQDPYDFFTLSDRNVMNSDMKKN	15	3.5
	PF3D7_1207000	NNNNSNEEEENDYTHTKDKKLSSYINSSK	203	3.5
	PF3D7_1207100	EEDSDNNSLDDMYSDSGDNNDKLKHKSKN	380	3.5
	PF3D7_1208100	NISEIALFINYTFPEATSFLLKKILYIWL	465	3.5
	PF3D7_1209500	TDMKNHFEYISDFRTSKEFIDYDNLSNDQ	791	3.5
	PF3D7_1209500	TDMKNHFEYISDFRTSKEFIDYDNLSNDQ	729	3.5
	PF3D7_1210100	LDLDKTYVNNDDFIESSTLYDYEFDQCSE	177	3.5
	PF3D7_1211500	VKVSKENSCNALFDECLEELYRMKKKVDK	60	3.5
	PF3D7_1211700	SVIAAANPSFGSYDDSQDTTYQHDFKTTI	516	3.5
	PF3D7_1212300	NQYTNNNSFENIFYSAHENGSVYQWNIEK	900	3.5
	PF3D7_1213300	DEHTSIFDICKEFESSEEEYEKRDVRKKS	50	3.5
	PF3D7_1213400	MSDISDFSETEDFSEGEKKTEALTKKSKN	1	3.5
	PF3D7_1213500	KTTHRVHVWFLMFDDCYDNFIRNLKLNIK	238	3.5
	PF3D7_1215100	ISDENNVTYEDDYNETDNNKDEGDDRNTL	12	3.5
	PF3D7_1216400	INHHNIDQVDEIYDSSTEEECDHPVDYKD	494	3.5
	PF3D7_1217200	NKIKTWIKNEGIYLDAFEQIYVKKKKNED	626	3.5
	PF3D7_1217400	NEDENNDNCENIFLSAKEKRDNEINRILK	23	3.5
	PF3D7_1218400	LRDIKEDKDTNDYITSKTKDIYGMKKDVY	148	3.5
	PF3D7_1219100	KEAINLSKKEKQYKDAIEIARVSKNNVYI	1843	3.5
	PF3D7_1220500	SDDNEIKLFMFDYKECQNKKCSCKKLYRF	126	3.5
	PF3D7_1220600	NDYKLLTKAHEEYIDTVTDIKSKLKYKDT	93	3.5
	PF3D7_1220700	RKILKNNYQQNTYGESEEPFSFNFYEHGN	828	3.5
	PF3D7_1221000	ANYNDYLTDEDLFKTSSEFIQSVIRELAN	1821	3.5
	PF3D7_1221600	CNEQKMINNDMNYNECNEYDYRNDVCSLW	102	3.5
	PF3D7_1221700	NNECKLIPDHYEFFSTFLNLFKSRKEQNF	362	3.5
	PF3D7_1222600	INDQSCDTYNDEYNDTYNDTYNDTYNDTY	1102	3.5
	PF3D7_1223300	QDSDNMMPYRNTYIDSLDNNMKDIYNNDE	776	3.5
	PF3D7_1225700	DDDDDDDDDDNIFYDNLEKRNIYPVITCL	1070	3.5
	PF3D7_1226000	GVDSSTDDMNDLFYETSPWNFSTDMDELR	681	3.5
	PF3D7_1227500	YDNILIKDASPDYYSATQYLDTTFSSYSV	1201	3.5
	PF3D7_1229100	GFIVISVIFISQFFDALLCYYDFRLRVNM	183	3.5
	PF3D7_1229400	NLNVKSRRIYVEFRDCSAQNFAFSGSLFG	88	3.5
	PF3D7_1229600	NEKNEKIDMHNTYNDTFDSNIYKEEDKII	574	3.5
	PF3D7_1229800	INTRNNDKNMLSYNTCNDKTNHMYSDSYK	533	3.5
	PF3D7_1230000	EFFFDIYNDYNMFVDCYDFIQGKKGYMNF	1008	3.5
	PF3D7_1230500	KKIQTEQIENDEYDENDEYDEYDKNDEND	281	3.5
	PF3D7_1231900	CFELSQDKINNTYNTCKDNEKHLKIFKNL	233	3.5
	PF3D7_1232100	EIDERINVLKKEYEETTSKYDKEKLNERI	417	3.5
	PF3D7_1232200	IPSKSLLHISHNYYEAKTRFKECGILVDN	69	3.5
	PF3D7_1233200	NNIDGDHCEDIEFCENDESDKESNNFENI	1838	3.5
	PF3D7_1233200	NNIDGDHCEDIEFCENDESDKESNNFENI	1838	3.5
	PF3D7_1233900	YQDEYHDEYQDEYQDGYQDEEKKKEIDKY	223	3.5
	PF3D7_1234400	LKYDITLSEDLKYVECKSIMCDNVEHSSP	214	3.5
	PF3D7_1236200	NKVPEDISDISLYDTSDEHDALLLATEYT	1403	3.5
	PF3D7_1236300	LINCYYPYTLSLYFTSFDRLYLLILHYEK	126	3.5
	PF3D7_1237000	LIFDKDDDECINFITSISNIRMLNFCISQ	353	3.5
	PF3D7_1237100	FYNPIFLFYYFSFISCTEKNLYEIYLKEF	676	3.5
	PF3D7_1237600	QESNDEHEENEEYEEYSSDCNHSGALSNE	60	3.5
	PF3D7_1239200	NSQNVSQSNVHTYGTAKEIIDVDVLDENM	1993	3.5
	PF3D7_1239800	EIKMHEQKTHEIFNECNDLVEYMKKKENK	1186	3.5
	PF3D7_1239900	DQLNDELNIEQNYFDTKPNNDILRLNIKN	176	3.5
	PF3D7_1240000	CKKLLSDIYSNCYFSCMFWFSYYLYNYEK	438	3.5
	PF3D7_1243300	KVRELLDSSNVTYEETPSFFNGNIIYSQK	15	3.5
	PF3D7_1244100	GDLCYYQSALEVYMDCNEKIDSRFLKKVD	1218	3.5
	PF3D7_1244400	TKLFKCNEDINDYYSTNNKKEIENDNLSY	895	3.5
	PF3D7_1244500	NDDTTLLYDEFEYVDSNNYTRNGSSSSSN	196	3.5
	PF3D7_1246500	FKEELYKYHYEEYIDCVNSRPILYLKDEE	49	3.5
	PF3D7_1246600	YDQIYYREEFDNYVESDENVSDVPITITD	54	3.5
	PF3D7_1248100	GVGNSLIPLLMEYEDCNFIGIDFSKHAIN	107	3.5
	PF3D7_1248500	NYDKSNSGQKGYYYDARTNITANGGLYDE	34	3.5
	PF3D7_1249600	SNLIINEDDIADFVSTLNIQKKNINDENC	20	3.5
	PF3D7_1249800	CINFLKDKNIISYKEAATIIECKNIDKLN	466	3.5
	PF3D7_1255000	FIKASTDAVESTYASCQIAIIASVVAILI	285	3.5
	PF3D7_1255200	NEPYYDMYDDDIYYDVNDDNDISTVDTNA	2210	3.5
	PF3D7_1300700	NFNRQTQQRFHEYDECMVEKRMQCKEQCD	61	3.5
	PF3D7_1301600	PKTKHDIYDIDTFSDTFGDGTPISINANI	750	3.5
	PF3D7_1302700	NKINSLKEESESYIETNSINETYTDQCNI	325	3.5
	PF3D7_1303400	CAHLKEHSHSISYISSLENSPDKLKGQKQ	687	3.5
	PF3D7_1303800	TQNHENVYDEEEYIDTAKDKNMCNIESKN	3130	3.5
	PF3D7_1304500	NEALENAGMLDTFFESMYDHMNRLDQYHS	16	3.5
	PF3D7_1304600	YNSSDFINNIHSFIECKTSNILRNYSTFF	485	3.5
	PF3D7_1305000	DDNTKDDASNYNYEESAECTMKKLHKLSS	622	3.5
	PF3D7_1306500	IMTLKESPDDQFYDDCIYIWKRLQENNNT	410	3.5
	PF3D7_1307600	GKENIDEDYLKEYEEAYHKYDDMDDDERK	81	3.5
	PF3D7_1307900	IMYNTDDESYTTYRDNNDMYKIYDNNNNN	337	3.5
	PF3D7_1308200	SQGNNDDLSNDNYLSSEELNTDEYDDDYY	1728	3.5
	PF3D7_1308400	NKKKKLSNLFKEYITTTDESLAHQSSTYL	232	3.5
	PF3D7_1309200	KFIIVATDGIWEFISSEECVQMVSKKKKK	766	3.5
	PF3D7_1309700	MFIPHIYILMKYFEEAVDKSLELNDYKTA	1419	3.5
	PF3D7_1309900	NFVNLSEKDIYDYLSSKEIIPEQFVRTRI	181	3.5
	PF3D7_1310100	IDKKSDTFLTFLYDESFDKNDIIKCYMHI	766	3.5
	PF3D7_1310600	MVMKFCEQENVSFIECSAKTGENITTLFE	160	3.5
	PF3D7_1310800	YGLIEKQRALNYYIDAWEISNFKYAKAAR	1069	3.5
	PF3D7_1312000	QYMSMGLDTYNNYKECKELYNDASKILGY	112	3.5
	PF3D7_1312300	SSIVDNEENNICYFTANIKDLSLSSKEKK	203	3.5
	PF3D7_1312400	INKIQNVLSNDEYDDCIVIPHDNTYSFLK	670	3.5
	PF3D7_1314300	SFVDKDYNTCKIYSEALEEVSRNYLPHKK	304	3.5
	PF3D7_1314600	NVSNGFIKDGNIFSDCLDINLIDHLKSIF	343	3.5
	PF3D7_1315900	NTLICTIVNKFEYPECIPDDYDEEEEDDD	428	3.5
	PF3D7_1316900	INYCDLSYAFNDFVEASLTLKKNYEEDVS	508	3.5
	PF3D7_1318200	KSKIITFLNNNIYEDAYDRIMNKLDLLIK	64	3.5
	PF3D7_1318600	IIHYNKFQCINDFLSTSEETNDHINLFLS	340	3.5
	PF3D7_1319000	FFKSHCDVDEHTYQESYMSDINKRKNVPS	58	3.5
	PF3D7_1319300	ERYMFDIIDIDPYGSSIEYLESCLKYGRS	305	3.5
	PF3D7_1319400	KKAVLYFDEDIVFDECNILKEDENLNLTE	28	3.5
	PF3D7_1320000	KELQEVYEIHPSFNDSDDEIRYQFLKSES	711	3.5
	PF3D7_1320200	YEEYIKSFVINPYYSCVDNKKKEFVKETE	90	3.5
	PF3D7_1322300	KERNEVEEDDNSYDDNNENNNKLKNNDNN	401	3.5
	PF3D7_1325000	ERMNVALEQTEEYYDGELTDKYNDAFIRG	37	3.5
	PF3D7_1325800	DNNIYDDINEYIFFEHYEIYGNKINNIKD	188	3.5
	PF3D7_1325900	QEIDCGMSCTSSFVDSNEKMVNDNYIDNN	55	3.5
	PF3D7_1326200	GICLFVNVYSIMFLECIDTKSIFFFLKHL	110	3.5
	PF3D7_1326500	YHKQNIEKIILCFYDTLEYLNLYTCTHIL	1188	3.5
	PF3D7_1326900	VQHMYEIFLDINFFSTSTFFILRTIELHL	370	3.5
	PF3D7_1329000	QKARQSTLMLASFEETNEHLFVSSFFKNV	2276	3.5
	PF3D7_1330500	NWLINEYLCRYGYFDTVSIFCKRYNLEDY	461	3.5
	PF3D7_1331500	VNNQQEDINSNLYEESKDIFSDEDSEKND	567	3.5
	PF3D7_1332600	YMLVLLQIFPKNYYEAGTLSIRVIRKNTF	26	3.5
	PF3D7_1334700	STTFKNALEKDEFRDSITKLTEALCGHTK	142	3.5
	PF3D7_1335500	KALVDIPNVEIEFIEGFDIKEMKAGERQW	295	3.5
	PF3D7_1336300	ISQNIYTDISYDYVDAIRKNKKGRKKKDN	68	3.5
	PF3D7_1336800	YVWTQSINTLDMYIDTKDNIKTKDIKIDI	216	3.5
	PF3D7_1338400	TSDIECVEDAIIYDESKDTEFPDLHELFS	137	3.5
	PF3D7_1340300	TRLNKVIKILSMYRDALDFFIEDELKNDE	181	3.5
	PF3D7_1340900	AISIKKALIVAFFFEALGASLLGGTVTDS	42	3.5
	PF3D7_1341600	CLFVVTSFYPDEYFQSVEIAHFWAYGYGH	35	3.5
	PF3D7_1342300	NNLGSLYQHKKEYNTSIEYFEECIRILMS	164	3.5
	PF3D7_1343100	DFNDIPFNSDNEYISSPEYMDHEQNTKYI	252	3.5
	PF3D7_1344300	SNNNNYNCNDRTYYSALSNKSKNNTIKNY	599	3.5
	PF3D7_1344700	QVTRITNSLLKDYSSSDDNKSSHHDYKEN	1175	3.5
	PF3D7_1346500	SENLKDISSNIPYVSCFEKDDIDLLNITI	185	3.5
	PF3D7_1346700	CNFSSNVSSKHTFTDSLDISLVDDSAHIS	298	3.5
	PF3D7_1347100	EQMDSDSDESDSYYTNNDDSNNYSDETDD	264	3.5
	PF3D7_1348800	VTYVCDRDNVIDFLEALFFSLMVTIGCIC	184	3.5
	PF3D7_1349300	RNIFARRLRGATFPETHDDRQKHCFLFID	1257	3.5
	PF3D7_1349800	NTTYNIEKELNDYYDTIYDIDIRNYVEVN	55	3.5
	PF3D7_1350100	ANYSFHNHEKGNFAECYDKIRRGDIVGIV	165	3.5
	PF3D7_1350400	NNNKSYSNICYSYVDSHEIINCNHILLFI	265	3.5
	PF3D7_1350500	SMCYDNHDDTDDYAEILDEVQDLGYRLYE	873	3.5
	PF3D7_1351700	KKLSKDSVTSTKFCDSSEEREGSSNTSSN	23	3.5
	PF3D7_1352000	NNNIKQNVHVLSYEDAYSNIKNDLKNKSK	1215	3.5
	PF3D7_1355500	FKENNYIISLRYYTEAIDLIKKSFEQCPN	145	3.5
	PF3D7_1355700	KKIEDQGKLNNDYVEGEEENNMDMTNKNI	760	3.5
	PF3D7_1357500	SSPKKKNRDIRDFFTANKCNESVEKSWNN	846	3.5
	PF3D7_1357700	IVYTKNIHMNDDFVSCVSFYTYQFNDEMN	420	3.5
	PF3D7_1358000	KNKTKDVINMNDYIDCIVSIGTGKFKPKV	1442	3.5
	PF3D7_1358200	LINKKDNLDESIYYESMNDFDKFRQYIFC	577	3.5
	PF3D7_1358700	FLTYWILYSFYTYFESAFIVKLMNVVPFY	48	3.5
	PF3D7_1359600	NSLGNKNDDINTYSSCKDDMNNSDDEESV	1783	3.5
	PF3D7_1360500	FALQSSVLKGAEYIDAVVVYTGADTKKNL	246	3.5
	PF3D7_1360800	VFADIEYDGSVVFLSARDPNLEKTLATFR	1051	3.5
	PF3D7_1361800	LNCFTAYFRLSDYITTVEPINQYGGVDGI	467	3.5
	PF3D7_1364000	ESSSLLLKLFGDYNTAKSIEKLYYNKYSI	792	3.5
	PF3D7_1364300	VHIEYLRTPCNDYIECAVQKAIQIHVSDN	658	3.5
	PF3D7_1364400	SLSDDSSDLSSGFLSSSEDLFRKNDLKAI	231	3.5
	PF3D7_1366400	NNKIEGESTDSLYTSSSEDEYNDRHDNIK	1039	3.5
	PF3D7_1366800	ILIYYVIIMFLHFFSTSEVRTILRFLNKN	68	3.5
	PF3D7_1368200	GLIKPDNLESLSFLESLSVSYKPQQIQAK	411	3.5
	PF3D7_1368700	YRMIQNQNIKHDFFSTYNKQVGTKNINKY	170	3.5
	PF3D7_1369500	LIQEHVLDILELYKDSVEFSSKVLGIYVQ	352	3.5
	PF3D7_1373400	GEALKSVIDGTNYYDASYITTAIYNKFNV	211	3.5
	PF3D7_1373500	EPYYYDMYDDDIYYDVNDHDASTVDTNAM	2166	3.5
	PF3D7_1402300	YINKKEIDKLIEFTTSNENYFNILPQAKT	90	3.5
	PF3D7_1402800	DDDEDDDEDEDDYEYSIEHSDEHSDEYSV	435	3.5
	PF3D7_1404800	EILKLIDYRKHTFEETKDVHKELIRLEGF	848	3.5
	PF3D7_1405100	YYENDEKFYKREYISTDEHMKVDKEIVEI	245	3.5
	PF3D7_1405300	CENCFLVNHTTVYIECEDLVELNNNTSFV	313	3.5
	PF3D7_1406100	INELQRIRKFNEFYSCCYILKNDKKEKIL	994	3.5
	PF3D7_1407600	NKWISGNIINNEYKTTKDIYYNNLYKINR	728	3.5
	PF3D7_1407700	KKKNSSHICKWTFIETKDQRTLNRSGNSS	340	3.5
	PF3D7_1409800	TQQYNNENSESPYGEARMSEQCSYQMNSP	17	3.5
	PF3D7_1411400	NENNEITECAFEYFESKKKFDDDIESRFF	1418	3.5
	PF3D7_1411500	YNEDDEYNVDDEYNENDEYNEDGEDNLSQ	217	3.5
	PF3D7_1412700	NLDIKEIEEKNIYKSCKDQNNNMKKIGIF	159	3.5
	PF3D7_1414700	ELLDKNIDNSNFFDEANEKKKKLKKKKMN	549	3.5
	PF3D7_1415700	LPIQKEENEMQSYLDAKRELIRLNRWSFM	153	3.5
	PF3D7_1417300	ISSGNTNTSAHYFYSANDNGLFYLDPHIK	1009	3.5
	PF3D7_1418000	ACTIIETDVEVEFEEPIDHSEPVQYVTEI	178	3.5
	PF3D7_1420500	LAILLMCEIMDLYFSAYCIQLFDYLPIKE	1096	3.5
	PF3D7_1420700	KDETKETEDKEEYVNANDDESSEEDTTPN	910	3.5
	PF3D7_1421100	PKDIELTQEETDFFENINIENIHKENKTN	814	3.5
	PF3D7_1422800	ENNIKDACTKEEFFELPDGYKINIHKYKY	369	3.5
	PF3D7_1423500	NKYIKTFSEKDTFYSTKTQHDSKKNKNYW	354	3.5
	PF3D7_1426800	NQLKNKNSLSCSYLESDDNSSLINEYSNM	1225	3.5
	PF3D7_1427600	HNNISDEEHIKDFKETKGLRESFLYSNKN	82	3.5
	PF3D7_1428000	KNVKSLFCVNFDYYDTILNYNLKYINIQS	87	3.5
	PF3D7_1431200	LYYEKPYEEVENYFEFIENKNLINPSDIT	465	3.5
	PF3D7_1431300	HQYLNEKGHISYFLDASEFLKKFCTFRKF	708	3.5
	PF3D7_1432000	SSDSIKDDNTSIYCDASTICTIDDDINIE	72	3.5
	PF3D7_1432600	NYKTHETTQYHIFTECYSASFNKWVSFFF	426	3.5
	PF3D7_1433100	NFPLFLFTSGEVYFSANFFLSLLTIIYEN	364	3.5
	PF3D7_1433300	FFDTNKIGIEQTYEDSQDGPPELIFIHGG	350	3.5
	PF3D7_1433400	MKGSKKMYHQKSYYDTLSHLFKHRMTRKL	2408	3.5
	PF3D7_1433900	QHLYVPSVNIYDFGECKFFFNNTDFIFLR	1274	3.5
	PF3D7_1434000	MVNIIVRKDIYIFDEATESLDLVSRKLLL	142	3.5
	PF3D7_1436100	VIEKEYYEKKNEFNDAYMYYLKHIKYMQK	117	3.5
	PF3D7_1436400	INEKDKDVKKDDFFSSENKDKMDMKMKIK	752	3.5
	PF3D7_1436700	NNEEVEPVLIYKYFECLSLLSDVHDNNKI	224	3.5
	PF3D7_1437500	NTVKIDNGESDEYNSTNQSPRKLNDSSGL	5	3.5
	PF3D7_1439200	EKAKKMFFRNLDFNSSLEVLKSITECISK	338	3.5
	PF3D7_1440000	IKNKIKIEDIDEYFAAFTIMGTLKKYLNI	2155	3.5
	PF3D7_1440200	EKFHINNNENITFKDTDENFQEDDYNNKK	414	3.5
	PF3D7_1442200	CLMCLVDLPGYGYAECKEELRLQWNEFTL	161	3.5
	PF3D7_1443400	NNDNNITVEHDDYPESNYSNSDSSIYDEN	606	3.5
	PF3D7_1443600	CSVEIYKWFHQSYKSAIEIPEIDIDNETL	1158	3.5
	PF3D7_1444100	GKNNLEEYEDNFYFYSEEDEEYECEKIEE	3141	3.5
	PF3D7_1447900	SFRSNSEKSSQEFSDASNHIKQSKTSNDH	963	3.5
	PF3D7_1448300	SDIRQRNKIIDFYSECLDKYKNECNFVYY	201	3.5
	PF3D7_1448400	DNVRNLNEIKDQFVEAYDLLDKAEYEKSF	30	3.5
	PF3D7_1448500	RNNNEFLSDNLSYYESCTSDFNERNIHHD	1029	3.5
	PF3D7_1448700	SSTNKAKKTMNSFKTAWDEAHEIFKKNIS	294	3.5
	PF3D7_1449100	EENRNQKKNNDEFRDAHIVENIKEHGIYE	524	3.5
	PF3D7_1449400	DAVLVQKEEKEEFSECNQLFKNTKTLSSS	471	3.5
	PF3D7_1450300	MRERILLLYGSEYGTSYDCCRNIYYELYT	1	3.5
	PF3D7_1450500	YNEIIHTEEEKDYYENKENVHEEVKLQND	733	3.5
	PF3D7_1453600	ILYQYIDMFLDNFKTCKETINMNKRKYDV	571	3.5
	PF3D7_1454300	KNCLLTTSCGSPFYTSPEILLGQKYEAEL	545	3.5
	PF3D7_1455400	QFFAILFGCLIVFFSCFSSGNRFIRSMIF	174	3.5
	PF3D7_1456800	LWSGLIIGFTTEFYTSYSFSPVQEIAHTQ	366	3.5
	PF3D7_1457300	RIIGYIDDYEIDFPQAKEMTCKFLLRCIY	423	3.5
	PF3D7_1457400	ISEEDTSESENEYYEYITYIKKTYKKKRR	146	3.5
	PF3D7_1457500	NELSLPPLTVQDFKTAISNAKPSLSVDDI	376	3.5
	PF3D7_1457900	NYKYFPFNYYKYYYSCEDLMDYVKNENLK	1350	3.5
	PF3D7_1461000	LVSPFELLRALEFLDAIILNIKFDYTEHK	298	3.5
	PF3D7_1462700	GVELRNGLYYNTYFEGGSISMPPPLQDDM	291	3.5
	PF3D7_1463200	MMCLYESVLTYDFPDSAFCLLLKNFGEIE	279	3.5
	PF3D7_1464000	SEMNVDESSENEYLENVSEENESGDNQTG	39	3.5
	PF3D7_1464200	ENNVEQNFDDYNFYSSEEEDYTQYLNKYF	305	3.5
	PF3D7_1465100	FLDTNLNIYAKSYESCYELFHILNIFILK	364	3.5
	PF3D7_1466200	IKIKCEESSSSNYEEGNSSSNEENNISTD	1407	3.5
	PF3D7_1467700	ASLNGCESVSDEFFKCLNKNLIPFGDDKL	13	3.5
	PF3D7_1467900	KQKIKRENEIDAFGDTLDDCKCDLNEEEK	807	3.5
	PF3D7_1468100	TNLIKNKYNNLEYFENKEKNNLMLPNNNN	233	3.5
	PF3D7_1468300	ELSYKEYDGSHTFYETNGSLSYESNEESE	8	3.5
	PF3D7_1468400	SEDAIEEEEDDEYFNSENIDLSVSNRNNE	499	3.5
	PF3D7_1469600	VVGLLLNIRTDEYEEGRDVIFIINDISTQ	2601	3.5
	PF3D7_1471600	NFKESTDEGTYDYSDFFDEKQRDCKNEKK	300	3.5
	PF3D7_1471900	IFIQLKNYHLYEYIEAKIIKVEKAIKRKM	1377	3.5
	PF3D7_1474000	KKDEKRNEILNMFLDCLEDEPADDVELFL	1103	3.5
	PF3D7_1474500	YDDEHHDIYDDEYDELDDKLYEHTYEDNS	425	3.5
	PF3D7_1474600	INMWSSVLSSGNYFECLGTNDEDITFSRL	131	3.5
	PF3D7_1475200	KLLGIQNICSFDFVTAPSLKSLKKCFELF	697	3.5
	PF3D7_1475300	LKNLEKITLSYIFFESDSEIPEEYQNLSR	187	3.5
	PF3D7_1475600	IEQFSACLSDSTFNDSSSDEENLNMQNFL	669	3.5
	PF3D7_1476300	VNVSDDESMATYFDDTSSYSDISSLNSED	454	3.5
	PF3D7_1478600	YYGNGNNYENGSYYDSDTYSNIDDSESGD	1074	3.5
	PF3D7_API04400	LLVGYGSYLGYEYEDAIIISRKILYNNLY	603	3.5
	PF3D7_API04700	KLLNIFKLPDWNFFDCPNINYDNIIYYSS	59	3.5
	PF3D7_MIT02100	LGFNVMPRRIPDYPDALNGWNMICSIGST	470	3.5
	PF3D7_0113300	TQDNKHCNDLDTYHTCYGPDNYPQKYDNY	248	3.7
	PF3D7_0207700	KITAQDDEESSEYHLSESIKNLLKNIYKK	307	3.7
	PF3D7_0316900	ITNESYIENIIDFHTCYYKTSQSFYTSGT	247	3.7
	PF3D7_0401200	DNDPEMKSVMQQFHDCTTQRFQEYDERLQ	49	3.7
	PF3D7_0405300	QDVINYEYNVDDYHEVQDGQDESFKEEED	1631	3.7
	PF3D7_0408600	SNVRVSSKPANEYHDGETIVSLSFNVHDN	876	3.7
	PF3D7_0419600	VEIKTGEEDESLFWSGRSKLYRWVEGEWK	29	3.7
	PF3D7_0502000	IQEKQKHHYSNMYHDSDELNSVTKQKNKI	803	3.7
	PF3D7_0521700	LSADNEQEEKVWFHTCPSRGINCYNRNLK	708	3.7
	PF3D7_0603400	NKYISIIKNDLSFHECILTNVNVVWSVFN	47	3.7
	PF3D7_0711400	YYYKKKKKKRKDYHSSSSISVMSLSSFSK	92	3.7
	PF3D7_0909400	IAENKMVPEETTYWDSNVITPGTEFMHEL	160	3.7
	PF3D7_0915500	LNILFNEGSFFFFHDTIDKYSFPFSIIYN	401	3.7
	PF3D7_1007300	IKKYLLKKSNQIFHEAFSFVSYSLDCFSY	228	3.7
	PF3D7_1015800	TFWSYYKEIESLFWTAEDYNFDKDKQYLE	38	3.7
	PF3D7_1018100	MINSLDGDMNPSFHESINDALQKNNNLIE	170	3.7
	PF3D7_1018300	ENYKVGFANKKSFHTSNEKCTQRTQCIGD	917	3.7
	PF3D7_1031100	NDCIIYVRKYFSFHDATVLLIDELINIMI	13	3.7
	PF3D7_1119600	NTLNQMLVEMDGFHTSNDKVVVLAGTNRV	592	3.7
	PF3D7_1124100	TISRMFLSLESTYHTALNANSSFIELIPE	702	3.7
	PF3D7_1126100	NLYIHDNIYDDTFWEYKENCLTVLEKINK	191	3.7
	PF3D7_1235200	HPGILTYKEKPDYHTCVAIISKRALIETI	901	3.7
	PF3D7_1244900	RKYFNLIFYSRDYWSCRNIIKISQKKKKD	23	3.7
	PF3D7_1312800	NKIKGRVIDAPLFHSAPDNDINHTNDTYD	738	3.7
	PF3D7_1334100	YDINYGLDIRHIYHTCVDAILSICEYKHI	638	3.7
	PF3D7_1432200	HYINKNETDHNLFWTCCSEENVEKPREMV	358	3.7
	PF3D7_1439900	YVIIGHFERRKYFHETDEDVREKLQASLK	90	3.7
	PF3D7_1475500	VVLCPLGCDDEKYHDASIYGSRGTYSDNS	774	3.7
	PF3D7_0101100	QFGTFSVMNFSIYFSAVPSFIAFSSFVGI	247	4
	PF3D7_0101300	LQKYSNNEECKEYMDSYLMHLRMQNDIKC	124	4
	PF3D7_0102800	NINMMKNFDKSNFNESEDFYIKYFDSLKV	304	4
	PF3D7_0102900	MTYKFDYMENVHFYDSMFKHIFKELTNNE	411	4
	PF3D7_0103400	DIRMNEKKNQWFYFSASYVPNEYYTNELY	435	4
	PF3D7_0103500	KTKISNLLIDDDFNDQPEEKKNNNLNHVQ	1483	4
	PF3D7_0103800	NPQKNKEKIAEVFFETFNVPALFISMQAI	117	4
	PF3D7_0104800	TAFIPVLTVSNLYPDASTFILTVIGAAAS	159	4
	PF3D7_0106500	NNNNDDDDNIYTFVSSSNEGTSKNIQMSR	98	4
	PF3D7_0106700	VFSKQQKDNLILFNETNDNNGASNIRRKA	525	4
	PF3D7_0106800	KSCIVVRFAKNEFYEYQESTIGAAFMTQL	40	4
	PF3D7_0106900	PFLSEIDFFNLIYYSTLDKNVILGSKATD	520	4
	PF3D7_0107000	SDVDKDGSGTIDFNDFLDIMTIKMSERDP	70	4
	PF3D7_0107100	KDRNKIKLTSSLYKESNDKILKNILNFEP	167	4
	PF3D7_0107300	EKEITQFYNNVEYNDSGVFDRLLLNKEEE	305	4
	PF3D7_0107600	QYSSDTDDIKITFEDAHPEKVKNNNNIKD	182	4
	PF3D7_0107700	VARQIIFNNFVLYNESEDVLLLNKEIRNE	118	4
	PF3D7_0107800	KNEHTLNNRNNIFDDTNDCMSNKSFIQDK	481	4
	PF3D7_0108000	DEEGEKKVNYEPYLTAYDLIGAKCETRDF	121	4
	PF3D7_0108300	NKKKTDMLENMLYCSTVESKLMGLNKNKM	1152	4
	PF3D7_0108800	YFHLSLYHSFYEYVSCILSYPLLNISTKL	176	4
	PF3D7_0111800	KKSMNSLNSNDIYEDSKSTTCIKSVYTDD	570	4
	PF3D7_0113200	FVLFLLVYIFQSFNECPFNHYCSYQEKKQ	62	4
	PF3D7_0113800	TANNNDDEERNGYLESRIELYKNHNVVPH	551	4
	PF3D7_0114100	LQKYSNNEECKEYMDSYLMHLRMQNDIKC	119	4
	PF3D7_0115100	EEIKKLIKSYIEYADAIKKKEYENYIERF	246	4
	PF3D7_0115600	KIQNIAGKSLGTFIDATNYNNGPFIYQAI	210	4
	PF3D7_0200100	YNEPYYDVQDDIYYDVHDHDVSTAGSNAM	1654	4
	PF3D7_0200400	PMSTLEKELLETYVETFGEESNIMLKSGR	110	4
	PF3D7_0202300	ERLNLPTEKQIPYSTCSEEIEKVHNLTTR	118	4
	PF3D7_0202600	LPRRNFEEIDENYKEVVEEKFDEKMGENF	546	4
	PF3D7_0202600	LPRRNFEEIDENYKEVVEEKFDEKMGENF	546	4
	PF3D7_0202900	YFFYLFSGCLIIYFETHFILDQYYRIPYI	23	4
	PF3D7_0203000	DICVKYEEMSLTYKETSLKYEQIKVKYDE	1310	4
	PF3D7_0203200	SCDISDIKSEDEYIEPYEKKNEENINEYK	205	4
	PF3D7_0203700	DDVGDDDDEGGIYDDNDEDDYDNYNDNDK	330	4
	PF3D7_0203800	ERVILSHPAFFEFCETNGRIGAANLNTNS	150	4
	PF3D7_0203900	TNDHLNDYEYYEYYNTNDDDHYNINDDDH	341	4
	PF3D7_0204700	VLVSNSNELYKEFLDSHLITILSVVMTAV	312	4
	PF3D7_0205200	ENNKKNGKGIYYFYSTKEYYCGEWNKGNF	107	4
	PF3D7_0206000	LELPNNLDTSNIFLEGKDEYKVYYVNKEE	558	4
	PF3D7_0206200	APRQVRKNKKMDYLDGESNTNASNNNNNS	242	4
	PF3D7_0207200	HKIYFPSKSNKSYFSSSVKDVEKKNKEPI	21	4
	PF3D7_0207300	DNICKEGGHLSYYLETLEKTRMLPTSHDV	306	4
	PF3D7_0207400	GFLPLESDVPYYYTDAGNDCPEPEKNWIN	609	4
	PF3D7_0207600	IKENTLILKWKVYGETKDTTENNKVDVRK	268	4
	PF3D7_0207900	QFQLVIVPHLFIYVETKENNIQLEPRFMK	210	4
	PF3D7_0208000	KYELDEFSDSIKFKDTTTELRTSDDTLMN	156	4
	PF3D7_0208300	SSYILNFISIYDYFEKKDQYVIYKKLLYF	1665	4
	PF3D7_0208600	TFLILYISHVRIFYDCLNLKNEKNYNVLL	21	4
	PF3D7_0209800	IFISTPLKKQVMFFSATMAKEMRDVCKKF	245	4
	PF3D7_0210200	SSNTEDDHEENDYFTYDHIDERDHKKCDD	1845	4
	PF3D7_0211100	ILNKIIDKNFILFYECLLKILLNIKFVNF	394	4
	PF3D7_0211800	ITYTNAIEILQNYSDSFEVKVEWGMDLQS	455	4
	PF3D7_0212900	KLYKIENYETVMYKECLLIPKIHFIRSCM	154	4
	PF3D7_0213100	FSRIFGSDGQFSFTSTFDEDFSPFSTFVN	98	4
	PF3D7_0213400	LMDKNGRVKLSDFGESEYMVDKKIKGSRG	179	4
	PF3D7_0213600	TVFKKIQTTEGNYIDAKYLFRKRPRYINT	462	4
	PF3D7_0214300	NLNFSMIQSENDFNSTPSNIEPVNNQPLN	832	4
	PF3D7_0214500	INSIKENEEAYNFEDTIIRRINKMNNTAL	38	4
	PF3D7_0214600	GVAKTLKKDISYFDETKEYSKKRFDKFND	5	4
	PF3D7_0214700	NLNKERSIISKKYNEAVDANFQLYQQNEM	196	4
	PF3D7_0214800	MCFFLSVFFLNMYYESFSKLYKKISELKN	632	4
	PF3D7_0215100	IFDALHDVEVSIYFCCKEELTEAKETIYC	82	4
	PF3D7_0216100	KSLMKCVKKNCAYFTGQDLIFIYKWKTHM	477	4
	PF3D7_0216600	STTMPTTIFDLSFDETSPLTGTFNIDYSR	635	4
	PF3D7_0217200	YEYEKENESSDIFRDSYKRKIKEEKKKKN	625	4
	PF3D7_0219100	IEKKLKIIHSASFISAISDIGNFIMQEEF	138	4
	PF3D7_0219500	EDEKTQPKKIYNYKESREKSNIDDKKKKK	216	4
	PF3D7_0220000	EIKELESEILEDYKELKTIETDILEEKKE	1101	4
	PF3D7_0220100	DEGGMKATENMFFIDAATFFTMIYSSEKL	722	4
	PF3D7_0220300	ISCRTLTEVYDAFNDATVKMLDISFDSSK	46	4
	PF3D7_0222100	LQKYSNNEECKEYMDSYLMHLRMQNDIKC	119	4
	PF3D7_0222600	QFEVRTSQRFHEYDESLQSKRKQCKDQCD	61	4
	PF3D7_0300100	YNEPYYDVQDDIYYDVNDHDVSTVDSNAM	2152	4
	PF3D7_0301000	STNFNIINEDPDFVTSIVYTSGTSGKPKG	294	4
	PF3D7_0301600	SNIESPEFELPTFESATVHTSEYELPNFD	515	4
	PF3D7_0301700	SYKSEDDDSEEEYYNSTPRVTVLEPQTEN	123	4
	PF3D7_0302000	IRSLSIHPFEYSFCSCGTDNVKVWCGADA	457	4
	PF3D7_0303400	RLLCDYGCLNMVYYSSIENKNTNVFQLCI	207	4
	PF3D7_0304100	SQNSMNQENYENFVDCPPQNARILKPLIQ	66	4
	PF3D7_0304800	SVENLFYSKSINFGDSTEKKKKGDKDIWD	56	4
	PF3D7_0305200	NKNDDIVVDCDEYIDGNVFEKNTNMGNIY	19	4
	PF3D7_0305400	PVITPHIEQTNEFAESNNYTYNFKNIKKK	90	4
	PF3D7_0305600	STHINIKVEKDTFNECNNSNVNEKKRNRS	222	4
	PF3D7_0306100	KQFSHIYFNNEKYYDTKEILAYLLPYHTY	526	4
	PF3D7_0307800	KTDIEKDIININFYSSEEKKIACEMIKDQ	277	4
	PF3D7_0308100	VNINHTAPCIGEFRTCMNCFLNISTLFCK	146	4
	PF3D7_0308500	EYYVPPEVLFNAFTDAYTLTRLSRGSLAE	8	4
	PF3D7_0309900	LDYKLQKCNERDFKDCEKYMNEDVSDIIK	123	4
	PF3D7_0311100	HSKDIGYKHNNSYSSSDDKYHNGRSLSSS	253	4
	PF3D7_0311200	EYLKNDDILDSWFSSCLYFLHCLNSNNID	898	4
	PF3D7_0311800	EGNLKEGEEEKIFEDALKNCKESEEISKK	102	4
	PF3D7_0313000	GEKKNTYKKLTSYNECPVDLYRDNNKTNK	142	4
	PF3D7_0313600	KKYFNEDLEDNNFLDNIDKMNSSDGKQSN	252	4
	PF3D7_0314000	KLDFANEQIASSFFESHKNYRVTKEDIID	21	4
	PF3D7_0314200	AYYVEQKKDHIDYNESVNNFDNMKSFIQL	680	4
	PF3D7_0314400	RIDEYMNRQMLIFKDTPDSRNSIKNKATI	276	4
	PF3D7_0314600	EKDKEIKRKKDEFESTISTLKKNMTKNED	37	4
	PF3D7_0315200	THCQGDDCFCEDYYDLTLILDESRSITLD	291	4
	PF3D7_0315700	KQKYAVWQKLCLFFSTYSFLFSTIFIVLM	420	4
	PF3D7_0316300	NNNINEENFFISYFEKKDDNFVPISPWHH	85	4
	PF3D7_0316300	NNNINEENFFISYFEKKDDNFVPISPWHH	136	4
	PF3D7_0317100	YNQEKIKFILNDFSETTYLGFICQTKEEI	698	4
	PF3D7_0317200	NNNNNNNDDDDAYDDNDDDSTLLDEGMKD	776	4
	PF3D7_0317300	QLQKDNNLILNDFNSTTTTTNNNNNNDNN	1877	4
	PF3D7_0317500	NALNLSREKRGVYLDTEEYNNIQNSLKKN	510	4
	PF3D7_0318100	KNRNLFLYEKRNFYTSNDGKKYTKKFWNH	48	4
	PF3D7_0318600	KNKCFNNYLNHSYVSSKDANMSNVIDHPY	750	4
	PF3D7_0319500	NIGNNDSSWHDQYRDSSYIYIGNLDNRLT	20	4
	PF3D7_0320400	DMIDYNENVISNFYTSADSNGILVTITMN	1295	4
	PF3D7_0320900	STAAVYAAAILEYLTAEVLELAGNATKDL	72	4
	PF3D7_0321000	KNIYDNLLDKNEFQSSLSYLNKIQNLSVS	461	4
	PF3D7_0321500	ELFKNVSDNGNFFFTCMNSILINDLHKKF	114	4
	PF3D7_0322200	HGRRSEEIKKKEFIETKLKYLEDKINILN	709	4
	PF3D7_0322300	IFILLFPLLTISYYDTEPTLSSILLTISI	328	4
	PF3D7_0322700	NYIYILSSDSEKFSESSTDIDVLEDDLDN	2687	4
	PF3D7_0323600	RTDRKNNFCFHDYNSTDSYIFEFFNEKNY	78	4
	PF3D7_0324100	LQKYSNNEECKEYMDSYLMHLRMQNDIKC	124	4
	PF3D7_0324300	QFGTFSVMNFSIYFSAVPSFIAFSSFVGI	247	4
	PF3D7_0324500	SRALQRVNIAMCYSESNENVLFCNAIQRR	203	4
	PF3D7_0400500	NITNIAQAVQKLYFETCACDSSGKVVYLY	231	4
	PF3D7_0401300	EYDERLQENRQIYKDTCDKEIQKIILKDK	78	4
	PF3D7_0401800	ELNKKLIDLEDGFTDTQYIRKLYSLINEN	433	4
	PF3D7_0401900	KTNMKIQNEDPDFITSIVYTSGTSGQPKG	343	4
	PF3D7_0402100	EINISDSDNDLFYSDTDYEGSESDADLSE	535	4
	PF3D7_0402300	LLKSLYNGNINTFIDTISKYILKQKDIEL	723	4
	PF3D7_0403500	LKNNIIQEEHFCYLDCENCKLKKTSRVKK	247	4
	PF3D7_0403800	KIPKIKKDVNSYYYSSMEGIGSSTQNICK	305	4
	PF3D7_0403900	LTKIYLLFDDDTYNIAVDISPLCNEHTNR	63	4
	PF3D7_0404100	ILELFTNAQSCNFLTCIEKGTTFLISHIN	2162	4
	PF3D7_0404300	ETENAFENEEILYSESSIKISKFIKKNEK	507	4
	PF3D7_0404400	EVVGMNCINFEEYTTTTTINNKKKKHQNK	251	4
	PF3D7_0404800	ISCFLSNIKNEEFYKAPDLFKYYISLEKM	297	4
	PF3D7_0406000	SLLHDVYMKKFMFETCDEIIIENIQSSIK	431	4
	PF3D7_0406100	MHVFVILTDMSSYADALREVSSAREEVPG	275	4
	PF3D7_0407800	NNVVMKGFKKGEYMDGISSVPFLSDGKSI	312	4
	PF3D7_0408000	RFHHNDIKERGKYFTTKDMIKNRELAYGK	82	4
	PF3D7_0408900	TQEKLINLIEDDFFTYGSYVLNRIKKKKK	265	4
	PF3D7_0408900	TQEKLINLIEDDFFTYGSYVLNRIKKKKK	265	4
	PF3D7_0409300	QTKRLLLVMKSTFFSTQNKTNDKTIVCNV	432	4
	PF3D7_0410900	IMKLFYTNQIKTFREAFLYILGWDIKIEQ	736	4
	PF3D7_0411400	NNNVDINDDTQIYDSSKESNYILPFSKKE	614	4
	PF3D7_0412000	PFINDPDDDINIFDDTMYAVPRNVSSFNH	537	4
	PF3D7_0412200	ILLDPLDEEIQTYCSSAFCFVIAPDYHKV	248	4
	PF3D7_0413200	GGLVINNWKNTPFYEAFVAFAQKEGIAAG	170	4
	PF3D7_0413500	IKYIKENKKKYVFYTAVTSLSLSIALTYA	34	4
	PF3D7_0414700	KKNDKFIRQKSTFLSSSENEQNDGNVNKK	50	4
	PF3D7_0414800	IKRENIVELDKEFNECIKDSLNNNHVHIK	69	4
	PF3D7_0416000	THSGRACITFPDFESASLAASQYDGGTLN	542	4
	PF3D7_0417400	DDYRIHYDNEFTYESCDMNNMLKDNVLGN	2416	4
	PF3D7_0417800	YSKNYKMKNKHSYNSSDEYKKYVSHDTYN	33	4
	PF3D7_0417900	KREDVNKYELTNYIETIDMKEENIKGKFV	557	4
	PF3D7_0418600	PDNEERQKKNNFYFTTKSIYAKIEHPIIF	785	4
	PF3D7_0419300	EDMTHDERVPVDYYELKETEYLLKKNLVK	159	4
	PF3D7_0419700	KGSIFYLCIFFPFFSCECNNIKLNDKENI	7	4
	PF3D7_0419900	INNLTALIMHFFFFSSPSKNEKKQKNKTQ	762	4
	PF3D7_0420100	NSSEMKNNDDTDFSSSSSNENSLEHETKK	499	4
	PF3D7_0420200	YYLINEHMKNDEYIDCNRRKYKKKLFNIY	133	4
	PF3D7_0420600	ENYVFIDEKYKEYFDNISDLFEDKIDYIL	34	4
	PF3D7_0420900	NSKNSEESNNSLFKDSYLFKSVRDQNWEC	1417	4
	PF3D7_0421100	NPCKDRPEVRFSYTEGAECNKSKVKGNEG	86	4
	PF3D7_0421300	SLKHYSKKLNLTYTDSPSQLCTELARSFA	168	4
	PF3D7_0423600	NRQSAKNNFHYFFQESLDCCYKKFKEEQI	598	4
	PF3D7_0424400	KTRKLEIIYQKDYDESLYVNFNEWINKKK	127	4
	PF3D7_0424900	LTETELYEVLNSFEECPPNDDLRNIWNHS	141	4
	PF3D7_0425400	LTETELREVLKSFKECPPKENLRNIWNHT	142	4
	PF3D7_0425900	QFEVRTSQRFHEYDESLQSKRMQCKDKCD	61	4
	PF3D7_0500800	YEETKYNKITSEFRETENVKITEESKDRE	309	4
	PF3D7_0500900	SLLVIFVSGDKIFIDSLDIKSSHCRKLNE	59	4
	PF3D7_0501300	VDDYLDDDGFSSFREFLESTPCWQRRMAQ	148	4
	PF3D7_0501500	IFAFCEKNGKEEFFGTPDDLISSFFSDMK	274	4
	PF3D7_0501600	KGDKCETEFSKLYPESNSLTGLIYAHTAN	20	4
	PF3D7_0501700	NKSDDNESDDEDYDDRKDDNNDDYYDNEY	287	4
	PF3D7_0502100	SSNYPLHIYNPKFFSSLDLFNERSQENIQ	196	4
	PF3D7_0502400	INYLLIHEDSDIFLETYNLISGLNSNIEE	392	4
	PF3D7_0502700	YIFYKYNFEHLHFFECLKKKSLKLMNTFD	316	4
	PF3D7_0503500	YKINIPNNIHSTYIDCNGLILLMIWSYKK	182	4
	PF3D7_0504200	YIKEDKENVFSTFFENLDFLIMDEVDILF	232	4
	PF3D7_0504400	QIKIDNKDRASSFFDINENLAELFLQNFK	675	4
	PF3D7_0504800	RSLKSEYSEDKEFEELIEEKEERKNNAIV	1145	4
	PF3D7_0504900	KNKLPLSISDKSYDDAIYKTDEIFKKRRH	76	4
	PF3D7_0505400	RKKNINIDEIRDFSSAYPMEWLPVIYRDV	600	4
	PF3D7_0506800	LIKKDDIIHSFSYEECKYLIPHFNIRFIC	649	4
	PF3D7_0507300	NNNNNNIEDTTYYPTGNEKKENIFLKIFR	94	4
	PF3D7_0507500	FQESLLEPDVLSFLESKGNLSNLKNINSM	153	4
	PF3D7_0508000	LRKIPGCDFNADYKESTAITTFSNMSPRR	151	4
	PF3D7_0508100	KSVLTSIYKNFIYVDSSEKVKLLPDGRDK	1532	4
	PF3D7_0509500	YEMTQGTSNLWDFSSSYSSDSSISNRCMS	145	4
	PF3D7_0509600	ENILNKKFVLITYDEAINILKKENVFYDF	559	4
	PF3D7_0510000	NKYKNVLADHYYFKESNELIKYVSLFLWI	610	4
	PF3D7_0510500	YKDSINDQIKYTFLSAQSKFKGYKDLMKY	367	4
	PF3D7_0511300	FVKNTESLNKESYKECDNKKSVNEINIYK	58	4
	PF3D7_0512200	EFYKVIEKEVLNYFTCPNGKNEYLSYERI	7	4
	PF3D7_0512800	KKLKDVSIKMDDFIDATHCSSDHNYDKPY	969	4
	PF3D7_0513800	LLRFSDDHFTESYITTIGVDFRFRTIKVD	29	4
	PF3D7_0514700	KQDIIQQIKTKKYFDSYTYRYIKKINNNN	907	4
	PF3D7_0514800	DIKTNDCKNCNEFSSCNNKTMTTFKSCPC	426	4
	PF3D7_0515100	TSPLLSTDTMYKYFSCSLQNLKEKKLYTL	313	4
	PF3D7_0515500	KYGHSIEESKNIYKESYESDLNNELEEKE	15	4
	PF3D7_0515600	NLSSDKYTKNSDFFNSFERNNTNAQFIGV	785	4
	PF3D7_0516000	SRRYLSRNQFYSFFSCNKNEQRPIKSKND	16	4
	PF3D7_0516100	LHNNLNINSHQPFDETTEYNKSRLQDNNR	238	4
	PF3D7_0516600	INNKLNEINEEPYEDTHNKEENSSNKNDN	291	4
	PF3D7_0516700	NPVGQHGRLAKAYYETLTEMWKINKRDCP	353	4
	PF3D7_0516800	SLVNNENNIPILFNDSMDEREMFKYLDTL	892	4
	PF3D7_0517900	DINILDNNLIQIFRDSDEWLTLEYFLQVN	8	4
	PF3D7_0518500	MLSYVKQLPPLTYETSQDGPYALVIAPSR	756	4
	PF3D7_0518600	VQKATHHLIKNEYNDTKFLLYDEMCVNQK	80	4
	PF3D7_0520500	LICPLSCIITPNFYECKVILEALNFNIDI	135	4
	PF3D7_0520700	NEFDDNDDDDNMFEICKDQNVDLNNDNYV	618	4
	PF3D7_0521000	RYDYKKNDFHKNYKDTYDYSRRRRDFHNR	398	4
	PF3D7_0521300	KKKKKFIINTDTFFEYNEKKRNNRIEDSS	578	4
	PF3D7_0521800	FNREIFGSIMLSFDTTTEISDKLFDAINY	516	4
	PF3D7_0521900	TNKSSDDDSYESYDTSERSTSSKNEKRKN	117	4
	PF3D7_0522300	CLKRGARAVFQFYPDSPEQIKTLTNFAMK	149	4
	PF3D7_0523000	VKRVSKFAAIDEFIESLPNKYDTNVGPYG	1281	4
	PF3D7_0523200	HFIKKSEIIMNNYFETLNKDIIQNGHNNN	745	4
	PF3D7_0523800	NINNEKDDIIEDYDDGLIRNMDYEMSIVK	124	4
	PF3D7_0524100	FLSLCCPINYMDFSDSINMVTYLTFFLNE	509	4
	PF3D7_0524800	TQDIDNNNNDDTYITCDNCLKNILKYNIH	473	4
	PF3D7_0525200	QESESLDEEDDSYDSLVDFKKKKKKAIKL	95	4
	PF3D7_0526100	AECFSYKDEEGDFFLSLSNIIVSTSYYNH	51	4
	PF3D7_0526900	HDTSKIRKGKISYLSTKDGLYHICISCPS	79	4
	PF3D7_0527400	FENMNSKVVLRLFADCSSLICAVCLWGIL	92	4
	PF3D7_0528100	SSPNNLDVQNIGFGETKEMLIYLIPNTLN	750	4
	PF3D7_0528500	LLSGTIDISLTYFEDANINFKTSKCFEKK	208	4
	PF3D7_0529400	EKYDIPNPFEKYYKDSIDYSQLMGQNNNA	1190	4
	PF3D7_0529400	EKYDIPNPFEKYYKDSIDYSQLMGQNNNA	1110	4
	PF3D7_0529900	RLYINTSDYVKNYMTASDQEMQNNADPIM	14	4
	PF3D7_0530300	YFNKINNDFRNFFFSSLSYENIQVSNNSV	119	4
	PF3D7_0531000	IPYFNLIGMYKNYIETSDSVSRMNFKGME	317	4
	PF3D7_0531400	FNDYSSDNDSDDYDEYDVFKHFVFDFNFH	101	4
	PF3D7_0600600	YNEPYYDVQDDIYYDVNDHDASTTDSNAM	383	4
	PF3D7_0601000	QFGTFSVMNFSIYFSAVPSFIAFSSFVGI	247	4
	PF3D7_0601200	LIIIMIACMFASFGDAQLIYLPAFFLLIF	171	4
	PF3D7_0601900	YGSQLHNLLHNAFSTCLEESERTCKRTYV	11	4
	PF3D7_0602100	NLKQAKSEQETLFVECLVPCNHNMKRKLT	927	4
	PF3D7_0603300	FLLFVSLFGLYGFFESYNPEFFLYDIFLK	145	4
	PF3D7_0603800	STTDDEEDIEEPFLDLYEELKREQSMKEF	122	4
	PF3D7_0604000	TKNEEQKVEISLFFDGLTNYECYVLIDNL	289	4
	PF3D7_0604300	VLNNHMQHSLISFNSSIDVGIIHPQQRKS	705	4
	PF3D7_0605500	ESGVYFSLYEDFFKDAKIFLNTIESKNKI	2	4
	PF3D7_0605700	FKYHYNYYLVDEYLESLVESQNKILDATG	218	4
	PF3D7_0605900	CCWLFYLNKLVDFVDTILIVLRKKWNQFT	142	4
	PF3D7_0606100	SSDITEENIREKFGSCDEIISITFKNFPG	17	4
	PF3D7_0608200	YKFSFELCRRIHFKSAKEWKQFMNPKIDG	5	4
	PF3D7_0608310	YYYEIENEMSLPFCEANFFKNHFNVFCVK	255	4
	PF3D7_0609200	KEKKHIDDTTSLFLETEIFFEHKDIFYRG	51	4
	PF3D7_0609300	IIHNNGDDNNVIYGETPSNHNISCKTKTN	755	4
	PF3D7_0609600	IVVLKRRVGIYTYDSSKENRKKEEKKNCL	918	4
	PF3D7_0609700	EDENEDDEEYDSYINTNDNKKKCICLIQK	215	4
	PF3D7_0609900	MSDFSQDEKYNSYSDSQSTISDEDLLLLR	219	4
	PF3D7_0610800	AICGDGCMQEGVFCEAASLAGHLGLGRLI	156	4
	PF3D7_0611400	DNISEISEQEIDYCSTSAMKFTSFFSTII	184	4
	PF3D7_0611800	DIPEQFINYSSEFKDSYAEEHLNSYEYNL	55	4
	PF3D7_0612100	CILLNLYVLIGDYYTALKIISNIELNHKA	237	4
	PF3D7_0612700	IPSLNEKVKGCDFTTSESTIFSKGYSINE	169	4
	PF3D7_0613600	EKSNFMDKLNYIFFTAINNTSSTMKNNTH	701	4
	PF3D7_0613800	IIQNLNNMSTAEYYDMKENLNMNILIRQF	1502	4
	PF3D7_0614000	NKSYFIPFKNNDYFDIISLNEFFKNNEKA	313	4
	PF3D7_0614300	NDFKTMDANDESYKTSEQTNENNKKNNKD	322	4
	PF3D7_0614400	MQEQISDKGADDYDDTLVELKESELLKED	3	4
	PF3D7_0614900	MFTFDAIVQAVIFFTALYYLISSKKSVLN	716	4
	PF3D7_0615400	LDNIKKKENKKSYTSSDEHYNVNTKLKPD	1136	4
	PF3D7_0616200	INEEKDLSLSYDFNELNEIKMDDFILHSY	173	4
	PF3D7_0618100	NIQNINDHKIKQYIETNEITLEKIEIAKK	367	4
	PF3D7_0618200	KILQNNLDDIADFLDIGDNKKKKVEETEN	38	4
	PF3D7_0618700	KLIERMLIYKNEFYDVKDILKFISKDIWY	169	4
	PF3D7_0618800	EQQKKDISTLLLFNETQTNYYQNKIEQQT	863	4
	PF3D7_0619000	SNELKDPYFYAYFFDAHKKMNINKNTNDD	883	4
	PF3D7_0619000	SNELKDPYFYAYFFDAHKKMNINKNTNDD	884	4
	PF3D7_0619300	KKDFLYDTLTLYYLSSIECICKVFVAIED	2511	4
	PF3D7_0620500	NCVVIEDEIDENYAEGELEEKSEEDEVGD	26	4
	PF3D7_0621350	PRNIKYLFNTTSYFEGEAVFLYLFFIHII	26	4
	PF3D7_0621700	DQNCFLTNGMLTFDESSTQTDNTNCNDRD	1120	4
	PF3D7_0621900	NIMSIYGNLYCNYYDCLQIIHEELITCAN	477	4
	PF3D7_0622200	YNNNNDINDINKYSDSSEIGSSPSFCSSG	61	4
	PF3D7_0622900	YEEFKNSNILFCFGESSEEEVLSERCTSK	764	4
	PF3D7_0623800	GKYIRDAGDDIEFFSINNNKNDMNGNMNN	1211	4
	PF3D7_0624100	NYILNIIENTDTYFSGIGLEQVSNERKNK	102	4
	PF3D7_0624200	NEAPPDNINNLSYDEGLEQQYNFTDNEEE	8	4
	PF3D7_0625900	KNIKNTSETLNSFSESKQINSFEFSLEIN	130	4
	PF3D7_0626000	LILYFLNIKRRKFQECLDINEYAYKNDYL	200	4
	PF3D7_0626100	LLNRDQLAKGSYYSDCKTDYVRSYAKDLK	339	4
	PF3D7_0626400	KNTNLRFIFHNTFITSEEEIAISEFRKYC	36	4
	PF3D7_0626600	LLINKFVCSKDDFYTSIFSDLKYCFDSLE	35	4
	PF3D7_0627100	SSSKEALEEECTYDSSNNNTCNKNNNDED	1253	4
	PF3D7_0627500	LVAVASGSEDVEYITVVDVLRRAGVHVTT	8	4
	PF3D7_0628400	CSSAGFSSTENLFYSTQTTKDNFFCIIIL	215	4
	PF3D7_0628900	YVLLENEKKNNMFPETDENKNVCSIHDLS	346	4
	PF3D7_0629000	NSNNLNNQKIYSFFNAEDIKSEINNYYLP	139	4
	PF3D7_0629300	STINKKETEYLLYFETQNTREEPTIYYGT	784	4
	PF3D7_0629500	LSLLLSEYTNDPYQETHADNITEHSSVSE	484	4
	PF3D7_0629600	SNYKDQSNTDSTFNETLCVGILDNIIKEE	29	4
	PF3D7_0629800	NYCTQPISETIDFYDISTDSDNMLGIKKY	577	4
	PF3D7_0630100	KAAFSFDFMNEDFITSFNWFFSQEANFQN	527	4
	PF3D7_0630500	DKNIKIYDLTSSYVSCSYSYNKSIICSDI	356	4
	PF3D7_0630600	SRDDYDSDDSSDYSNSSSLSCCSLEHIKR	146	4
	PF3D7_0631600	QFGTFSVMNFSIYFSAVPSFIAFSSFVGI	247	4
	PF3D7_0631800	AIKTNVAEVNATYASCQTAIIASVVAILV	283	4
	PF3D7_0632300	GVSILDNQSLVSYFTTTPYNTASVITTAL	188	4
	PF3D7_0632700	SVRFTVADTDLTFCESVWNQTLAVSQRNM	250	4
	PF3D7_0700100	YVDSNPNQVDDTYVDSNPDNSSMDTILED	2197	4
	PF3D7_0700200	AGRDGADVYIRTFSDSTTITTFLTDPIVI	256	4
	PF3D7_0701600	LFLLPGSQPYYIFYSAFSLLIFIIYIVAS	179	4
	PF3D7_0701800	IQNSGSISTFNGFAEAGTDAYNTTWATKT	252	4
	PF3D7_0702000	FLQNPDRAKHIVYDTAKENRRKKKKKKLE	204	4
	PF3D7_0702200	KVIIKDLDDYYIYKDSWIEKLNEKGYSVY	75	4
	PF3D7_0703300	SRPQRAGGLLNTFYESFIYGCGFFLSNRL	51	4
	PF3D7_0704300	NNNNEDEHMNKEYNTTNTSDQLKMMKHVE	1205	4
	PF3D7_0704400	YMKKDTHDINYSYTTTDDVPYNNYKLDNM	946	4
	PF3D7_0705200	IHNNYDIKQEHYFYDSLSNILLSLVELNL	940	4
	PF3D7_0706700	LCDIKSKELPKIYYESCSIENDLMKLLKG	85	4
	PF3D7_0707200	NCIKKWNNNMMIYFDTLCDPSSQEDLNIY	419	4
	PF3D7_0708200	HVCEVFAFFGIDYISAEILRRGKNDKKVK	11	4
	PF3D7_0708400	TGESINAVSNSPFLEALTKKGFEVIYMVD	514	4
	PF3D7_0709300	CIVFFLFSILKIFCTCDDDTTLLISRKHV	638	4
	PF3D7_0709600	LKCCNFLTYPKDFPDTSGGISYNKLREDI	833	4
	PF3D7_0710000	MTDINDIIKEIIYRSADECNFNNEELNFT	1	4
	PF3D7_0710200	NNNNNNNNNNNDYFISYELRKLIESINIY	482	4
	PF3D7_0710700	SDDDEIYDDDNLFMDSRLKKKKKKKTALS	98	4
	PF3D7_0711000	RKMHYPLFSFTEYLSCYIILYFFVFLPNY	4	4
	PF3D7_0711700	DIVSKLFQNPNNFSDACTLKYVTGKNYGW	892	4
	PF3D7_0712000	EQKEKEWDQIKNYYDANFKTDSEHIYSRI	1593	4
	PF3D7_0712300	DMDNPNQVDDNTYLDTYPDKSTMDTIMDD	2181	4
	PF3D7_0712400	SYNTLEYILEEDFFKGISEAYGSVDAIER	645	4
	PF3D7_0713000	IKIHRSLCECDLYTSTYDNDPEMKEVMQQ	43	4
	PF3D7_0713700	SLKYLDELGTEEYVNSDDVFNFSIFVYTV	91	4
	PF3D7_0715600	NDVLVIFKKIIEYIDSPVHFSKNYKHLED	279	4
	PF3D7_0715900	IDGTSCNYVTFDYYDNMEEDDKNVGHVND	240	4
	PF3D7_0716100	NKNMFTSEYDFEFSDIETDDDLKSENNKS	96	4
	PF3D7_0716600	HFPFFKENKSLIYFDSAATTHKPSCVIEK	70	4
	PF3D7_0716700	KISIYEYQLKDTFLTTYDIGCLLKIAQVL	490	4
	PF3D7_0717100	SSSCYTSNNSMSYETSDESSHSISFSSSH	680	4
	PF3D7_0717800	SMSSLDLSDDEIYTTTMNLLEDKKYGDKD	30	4
	PF3D7_0718100	HERYVELFKDETFCDTLLKNYKQEKKEKN	2318	4
	PF3D7_0718900	VPMLLISPVEENFFSSKIRKKINISDYPY	137	4
	PF3D7_0719300	KVNEKDNSDVTEYKENSSNSYDKKMNNIL	638	4
	PF3D7_0720400	SAPLKSGVLTNEYITCPWHDAKFDIKTGE	147	4
	PF3D7_0721700	INPEERILASKSFSSSRENIKNFVSNSGK	304	4
	PF3D7_0722000	NTTKCNEQNNNKYYECYSCKTQNLFANVQ	207	4
	PF3D7_0722300	IYNFYLRKDIIQFFTCNLIQLYIKDTKNC	72	4
	PF3D7_0722500	SDNNSSDNNSSDYNSSDNNSSDDDESDEE	163	4
	PF3D7_0722800	TTLFPKAEELYTFLTTEEMKGKNRNIFNH	77	4
	PF3D7_0722900	PSHRHESTFCRFFSDTTEKECKGSRRNIN	25	4
	PF3D7_0723000	RRYDKILTNVVSYFTSCFLYKWKNYFQKE	91	4
	PF3D7_0723500	VGVGLENIISDNYLECYNNETFQKVERFN	7	4
	PF3D7_0724900	KSLKVMNNENDEYDELSDEHYYYDDDPEE	1056	4
	PF3D7_0725300	ENPHVNDTASLSFLSCSNCIYTRMLNHHH	72	4
	PF3D7_0726200	NLWVCSDPLQDDYFHCLMKSDMNFNNFPC	778	4
	PF3D7_0726300	YNFSNIYRANHSFTSTQESMHCDLFVSGN	543	4
	PF3D7_0726400	PLENKDSINKCNFFETNLNVDEENKNYHN	749	4
	PF3D7_0726800	TLVNILLLYMYGYFSCSFDEKISVAAIFT	29	4
	PF3D7_0727500	FKFLTIDIRFLFYPSCHDESAIFYLIFGN	287	4
	PF3D7_0727600	DYDLIGYIPNDLFFSCIQNRIISIKKYCS	217	4
	PF3D7_0727800	RVKSVYDNLRASYSEARNIINNNSNNLGG	1600	4
	PF3D7_0728100	ENEYTQESSSSIFITSDTSSSKNVLDRNI	3333	4
	PF3D7_0729200	KKIKYISDGNSSFTESMNMLVDKSNFFMG	162	4
	PF3D7_0729300	CDDCKKKYTPYTYNTCVSVRQKVEHKKTL	446	4
	PF3D7_0730200	HIIACKKKIVKNFSESNENLLLDKLYNEF	535	4
	PF3D7_0731500	SHMNRESDDGELYDENSDLSTVNDESEDA	1115	4
	PF3D7_0731600	RSKGLVKLSQGEYIETDLLNNLYSQISFI	575	4
	PF3D7_0731800	NIIMEDGNPEISFFTNRENLKIAKYCWKP	111	4
	PF3D7_0732200	FKIANVGAVESTYGSCQTAIIASIVAIVV	306	4
	PF3D7_0732300	ANVAEVTASGFTYSTAITASIVAIVVIIL	281	4
	PF3D7_0800600	EEIKKLIKSYIEYADAIKKKEYENYIERF	246	4
	PF3D7_0801000	FEQRLQSVEGKNFFEGRSQNLEGRSNFDE	495	4
	PF3D7_0801800	DEKKDMFYLFDLFYSSKDDHVEEVLSMLS	479	4
	PF3D7_0802100	ISEEQPEQGQEDFLEYSEQDIIKLIYYFM	178	4
	PF3D7_0802500	KKYSDEQKLSYHYKESIDRLNKYIPKKIH	329	4
	PF3D7_0802800	CEYKYDIVVYYAFMESFDTIPLSAVINGK	163	4
	PF3D7_0803600	KINIYMANVFSMFIDTQEGLFSLMSKRKE	269	4
	PF3D7_0803800	RILINECLRILYFRDATSSNFIQIVKVTS	203	4
	PF3D7_0804300	YEHNNLYLNTDSFVDCEQNKNDSKKHRNN	206	4
	PF3D7_0804600	FKEDLNEEELNTFFDIFNNYVGYHNFHCF	368	4
	PF3D7_0805100	NSSKNSIYNNYEYLDASHLEMLDLNKNIK	63	4
	PF3D7_0805500	HLFSNPQYDDIVFSTTKENNFSFSLGAID	473	4
	PF3D7_0805700	IMNNLCERIEPSYIDSTSKRDSEGTKSAV	656	4
	PF3D7_0806200	GINYLLKDNRSEYPDTINAIKRFNIYPEI	65	4
	PF3D7_0806600	NASTNDNNTSSDYTTSLFSKLDEKKGIND	561	4
	PF3D7_0807100	NPKIQILCYSSTFQDACINNFIQKVIECD	330	4
	PF3D7_0807600	KNIKNHSEMQDPYASTKDTSRNFDMNNFT	1266	4
	PF3D7_0808000	KKDYIENKNIYDYYDYYDYYDYNSLEELK	120	4
	PF3D7_0809200	NINDDEMNDIDNYYDNDEYLEETQNDILN	236	4
	PF3D7_0809500	LEPLSFRTFRDDYGDSYVERMLSLTSCTS	58	4
	PF3D7_0809700	IDKNIIEIVSSIFFDTKRSTQLLLNDKNK	489	4
	PF3D7_0811100	ALQFYTYEYLTHFFSSQYINNILQNKNIH	421	4
	PF3D7_0811900	DEYSYKQLVNAYFPETIEREKKIKTEGKK	80	4
	PF3D7_0812300	TLYDQDSIFYTEYISSILHIKKVKKNTYL	103	4
	PF3D7_0812400	RDNLPTNPYVHLFEECDSVHKIDALQDRK	467	4
	PF3D7_0813100	DIRNYNNENKVEYDDSLNNYYEEEEEEEE	148	4
	PF3D7_0814300	DRIEILEQASCEYFLSFDIPYTASITYGF	414	4
	PF3D7_0815200	ECLINIVSYFYSYLDAYMYAIGPLTWVAI	251	4
	PF3D7_0815800	NNLDNFEEIPDEFNNTKECLESSLKDDKS	861	4
	PF3D7_0816500	AGPRSQTELFETYGDSLVLHAKEREVGYF	100	4
	PF3D7_0816700	HKIYADTVCNPFYTDTLETDTFLKKIKKL	111	4
	PF3D7_0817100	KKKNICDNISTYYSEANNNMINYVTNYDD	120	4
	PF3D7_0818100	VLNMLSHILCLLYFTSDSRAHATFDTYAH	480	4
	PF3D7_0818900	SRARFEELCIDYFRDTLIPVEKVLKDAMM	311	4
	PF3D7_0819700	FISSNDKCNKKNYFSCNYNNHIYDTNKSF	199	4
	PF3D7_0820000	YQNIFTDDTNNSYYNSLEHNLWIKRNQID	1480	4
	PF3D7_0820200	ENFDKNIDEENDYYDNLPWCTVIGSSNYG	569	4
	PF3D7_0820400	YNIRSYDINKKSYCSSREGIEELERVILN	17	4
	PF3D7_0820700	FGFNEDDLDKEFFFDLPSISGFSSNGMKK	172	4
	PF3D7_0821000	YVSKNMETKNIDFIDTPGLKDIMNKLDFD	193	4
	PF3D7_0821200	KTVLVNEEFTSDFSTTCKFYINKIEKDNK	95	4
	PF3D7_0822800	SSFDMTIMVHNVYNECETIGVLRGHKNAV	55	4
	PF3D7_0824000	IENIKDKSKRESYEDTYSIPMGNENIHDY	173	4
	PF3D7_0824300	KLKNVDDLQIQEYYTQKETNEVTHNENII	493	4
	PF3D7_0824400	KNNKNSRDDSYKYYESITEKKSQNISYPI	271	4
	PF3D7_0825100	GDTALHISIKNGFYESFSLLLKYGVDILI	110	4
	PF3D7_0825400	GSYYFYRFLKITYFDTQHVSNESRRRYME	48	4
	PF3D7_0825500	ADEQNDNIFDDNFFTIKEKSEQELLEEKK	259	4
	PF3D7_0825700	KFNRNYSEDINEFDEYEDEETDNLDNKIS	48	4
	PF3D7_0825800	EEGNDSDLIGDAYISSLEDEIKHLLEQAE	89	4
	PF3D7_0826200	IINEHMKKNNKGYNESDDKTKYLSNYKLI	198	4
	PF3D7_0826600	SDYENSEAHSRYYEETDEEESNNNDIDDE	23	4
	PF3D7_0827700	TSVIPLIMSNIVFFSSLTTIIIQLKESKI	875	4
	PF3D7_0827800	YNNENLNSGDDAFKDCIQAINVDKSVQQI	1947	4
	PF3D7_0829300	TNIILGNCHERIYKESMEKISLGVYIIRG	35	4
	PF3D7_0829400	TQEQPTTYFHNSFQDASFIKNNTTTNNTH	331	4
	PF3D7_0830300	YNLKDSSDNQEEYYELLAGEPFKLNSYYY	282	4
	PF3D7_0830600	EFIKHKRESWKQFRESEEPVWKNTLEKNF	423	4
	PF3D7_0830700	CVSVEFFNKHCFYKTANENVKLASSLSDR	29	4
	PF3D7_0830800	NKGDFLKIALEEFVETKYEKQNDLRIIER	1538	4
	PF3D7_0830900	SLIIYFKRLLIEYNETVQLEKNPDENSST	39	4
	PF3D7_0831200	FLLKYNQYLSFNYKDSVDTELNMDEKEKR	322	4
	PF3D7_0832000	RIMIISDIYTNEYYKSNDKNNKSCECANN	125	4
	PF3D7_0832900	GPFNYVASNGLTYSTCASHITIYNMFNSI	202	4
	PF3D7_0901400	KPITAFNKTYAIYSEAVTKAVTGAENGVI	267	4
	PF3D7_0902200	NLRHIKNENGLCYFESCIPSIGKVAYIPP	482	4
	PF3D7_0903200	VLQWCKSNNNIPYFETSAKNAINVDQAFD	140	4
	PF3D7_0903600	IEETTKNKLSKEFNTALQIFKEQLQIREK	668	4
	PF3D7_0903800	NNNNDNNNIISDYYDYDDDDTIVARCLPY	679	4
	PF3D7_0906300	NLGETNNVLFLCYDETNDDCTTCDKYRKN	180	4
	PF3D7_0907000	EDQNEAERFLKEFNDSYLKEMNLDELELL	39	4
	PF3D7_0907400	NVLKNDNIGKKNYFSSGSMKSGNVLKEEI	436	4
	PF3D7_0907700	STKVLKYPNVSDYQEAVRELDEKEWIHIK	213	4
	PF3D7_0908600	NFYCSDSDEEIKYFNSEDEEVVNNYISSE	423	4
	PF3D7_0910000	EKEKKDRLNNEIFNESYDIKYKTIQQNYN	291	4
	PF3D7_0910100	LNLMFHLILGGDFGSTWSMSQPLLGLILL	1107	4
	PF3D7_0911100	KTNRYCNYKYEEYYDISDEKMEATNYDET	279	4
	PF3D7_0911400	KGHLINKDKLSDYDSGDDYDYNSRHFYNN	793	4
	PF3D7_0912000	CNEFIAHEHTTDFFDILNVNIQNKLLNVL	1225	4
	PF3D7_0912200	KRFNIIQIEPYMFFSSTSIFSFNFPNSFI	373	4
	PF3D7_0913100	IPLEHILGIVINYYDTFSSVQLVEILGNF	295	4
	PF3D7_0913300	SIKEYINNTLRNFFECNKHQKVYRKYITV	437	4
	PF3D7_0914000	LKPSITKFMFLSYNSSIDESLILCQPITG	737	4
	PF3D7_0914100	FDYSKNQSDEESYISSTAPSLNWCMDIHN	230	4
	PF3D7_0914800	PVSVTIGLFNQFYFETAYELCNLLPINEW	108	4
	PF3D7_0915200	NEEGYYDKRPYEYNECDRDNIKENIKYPS	55	4
	PF3D7_0915800	TLEFIITFLEKCYITCSETKLSICAQEAY	115	4
	PF3D7_0916300	DEKRKLPVHYAEFNDTLISPNEITNYLQG	220	4
	PF3D7_0916400	HFSKDTSFTTLDYFENQCDNMKKLEIIKM	1598	4
	PF3D7_0917000	NAIKNISINVEDYTTSTSPNNNNNNNNNN	254	4
	PF3D7_0917600	IHINEEEGDILVFLTGEEEIEMTKKEIER	369	4
	PF3D7_0917700	INIDWLEEKLNTYKDCYLIIDTPGQVELY	83	4
	PF3D7_0918800	VDNYDSFDFLKTFIETVSSVGCNHFIVHA	334	4
	PF3D7_0918900	DQDYCTCTRRTIYEESMDNTVEFAKKMYE	1032	4
	PF3D7_0919100	LNLKDDENLDKEYLENGDKKNATVDSKLL	281	4
	PF3D7_0919400	SNELIDNDVVFVYVDTISLAKTADNFEIK	87	4
	PF3D7_0920000	VITIFTLTKVVEYGDTLFLILKKKKLTFL	98	4
	PF3D7_0920200	ENNNNDDDDQNSFYDVTPNITNSNNINQQ	610	4
	PF3D7_0920300	LIHQPINVYYKDYSEGLTINQKDKLMEIL	25	4
	PF3D7_0920700	DMCINSVDYKKCYPDAFTSEKDNINNDND	361	4
	PF3D7_0920800	LLAATEESCSEYYFENNVRLKIYRGMGSM	372	4
	PF3D7_0921100	NFSYNRVIGDIAFFDSKPNVLLENVKYIN	173	4
	PF3D7_0921200	EYIQIYLENFDEFKTSQQLFLLLHLMYKL	2040	4
	PF3D7_0921300	TKMESKELYEEKYFDSNILHLKHKRVKFH	449	4
	PF3D7_0921500	FHFINNQKVYLDFSTGADLYIKFLHLQEK	325	4
	PF3D7_0922200	HIGYDDESKGLDYKTAEIKVSIDEQSPDI	82	4
	PF3D7_0922500	KVLNNMKIGTSLFDEAGSKIVGEIMEKAK	245	4
	PF3D7_0923400	VPKKRNEDNIPDYYDNYSEFSMERVNLNE	130	4
	PF3D7_0923500	NNNNNNNNNDDDYYSILEELANLEKPKFR	208	4
	PF3D7_0923800	AIKAGEILARRLFKDSDEIMDYSYIPTSI	445	4
	PF3D7_0923800	AIKAGEILARRLFKDSDEIMDYSYIPTSI	369	4
	PF3D7_0924400	NEEDEVRKPDNTYVECLLDDSNLLPFSRN	121	4
	PF3D7_0924600	DKNDLDNKNYEDFNTTNTNKIITSDLWNN	438	4
	PF3D7_0925300	YSATKISKILNMYKDSMEKKGNISQQKNE	376	4
	PF3D7_0925500	DNIESLYIDIDEFPELGENEDINELPTIL	71	4
	PF3D7_0926000	DKNKTQSDSSSCYKETNNFSNMSYSKETL	319	4
	PF3D7_0926700	PKENINKNDEKDYFASYEKNSFIEEKENN	120	4
	PF3D7_0927000	LERFQQEYPNFDFSSASFNGQVPDARTFM	123	4
	PF3D7_0927800	TGGTGENEHVPLFFRCREGFLYRCGECDQ	174	4
	PF3D7_0928600	QSVTIMLTISVLYFTCKGLMEHFKLSQAL	78	4
	PF3D7_0929400	NDDKLKLLTSYEYIDSIANNYFFLSEYKN	638	4
	PF3D7_0930100	LIGGEVKINHGTFKDCHGVILDIKKTQKD	86	4
	PF3D7_0930300	DEEDDSLVVLPIFGESEDNDEYLDQVVTG	1297	4
	PF3D7_0931100	YLKKYNKIFLQYFDDTSELYYNYIDTFIK	145	4
	PF3D7_0931400	FEEMLHIFLLVGFEDTGDFYVIKNYPNTY	265	4
	PF3D7_0931600	GLKSRGVLSKEDFYSTHYQKKKKNEKNII	44	4
	PF3D7_0932100	LKHIGRYIYGVDYNDSILSLLNFFKSASN	863	4
	PF3D7_0933300	LNNTSKKNNKEEYFEGKKNKTKQKTKKKR	47	4
	PF3D7_0933500	DYSSYTNTPENEYLDMEECYLNNHNLNMF	1260	4
	PF3D7_0934100	ILRNRHHLDIEDYFDIYNSRNSLEEYDNI	240	4
	PF3D7_0934900	YYFHTYDKNNSTYKSSEENDNHKKRNKKK	50	4
	PF3D7_0935700	LFNDELLSEKDSFIECLVNKWLKYKEEHF	173	4
	PF3D7_0935800	FIQYLTGFFFINYDDANTRYNMPENMKRG	718	4
	PF3D7_0936400	EWDELEIDEHDDYMDVTVECFEKLLENDK	86	4
	PF3D7_0936500	KIDIYFENLIYSFLESISYIEEPPDYELY	126	4
	PF3D7_0936600	NKETRKEKSLSVFFSSCSRLSLLGLLCIF	33	4
	PF3D7_0937000	SEREELVEILGEYSDGKSNVLEKSKNNEV	46	4
	PF3D7_0937100	KDLQKYDWDEYLYNDGNSNEKYIYYKKFF	89	4
	PF3D7_0937400	GVSILDNQLLVSYFTTTPYNTASVITTAL	188	4
	PF3D7_0937700	NAKFISESIHSEFISSGCGAILKPPNKPI	226	4
	PF3D7_0937800	ADDKNIYEKLKDYTSAANFLEALKHCKDG	1335	4
	PF3D7_1000200	PGSVPGPVIDRAFCDTVDTLVLPSGTGSQ	244	4
	PF3D7_1000400	AKKVGNGVSPKDFIETIVEEVVEAADGVA	268	4
	PF3D7_1000600	VIKTSTATIESTYASCQIAIIASVVALLI	279	4
	PF3D7_1001400	NVLIKDETDVNNFVDSKYYFCSICGLCEH	512	4
	PF3D7_1002300	NGLCTIQANGQPFCSCFENYYFEKKSNTC	195	4
	PF3D7_1002500	ELEKIKNENFYLFDDSLDSNNMKHPCHAQ	61	4
	PF3D7_1003400	TNIKSFNMSSDNFSDSNSTSTSKNESNNY	1780	4
	PF3D7_1003700	IDYSHPIIDSFEYRDTLIDLREYRCRILG	553	4
	PF3D7_1004100	YTTNKYVVCVSSFIEGGEKSLIKIFNLDN	393	4
	PF3D7_1004200	SSYMSSSYMSSSYMSSSSSYSSSFSSTYS	1701	4
	PF3D7_1005000	LKGVEKKKKGIIFFSGMDEHGLKIEKKCN	177	4
	PF3D7_1005500	CNNCKRWFCNGSYGTCGSHIVTHLVRSKH	287	4
	PF3D7_1006100	EQVEHGTYVSFDYVSTWSKQLKKNFSFEY	141	4
	PF3D7_1007400	KLQQREKEIAHEYNEAIKDCFKKKEQKDK	104	4
	PF3D7_1008100	NIGEDWEDNPIVFCDCCYTPMHSFCSGSK	1545	4
	PF3D7_1008400	KMTMSPDVDLEEFVMSKDELSGADIKAIC	379	4
	PF3D7_1008800	NELADRLLELTDYRESLATYLKYRMNSIA	258	4
	PF3D7_1009200	FMGLPILCKYLDFRDTHIICTKPVFTFSM	118	4
	PF3D7_1009300	VNNSFNIYTNNVYVSCAEFFNEVNMINKK	14	4
	PF3D7_1009600	VGKNRCNNGKKSYTTTNDHKLGIKTTYAF	183	4
	PF3D7_1010200	LLILHSFIKEKKYVDASDFLINIILRWNY	61	4
	PF3D7_1010600	HIEALLRKYITEYVTCQMCKSPNTTMEKD	153	4
	PF3D7_1011100	IQNKNFDEKIMWFKETSEDMIKNFCNILF	305	4
	PF3D7_1012400	FHILCLLKGSRGFFTALLKHLSRIHNYSA	70	4
	PF3D7_1012600	HLIVKRLNNIKIFSETKDYGVELKDIKDM	20	4
	PF3D7_1014300	CEKEDLEDDDDTYEYSDEDSTHKDRNKKR	1064	4
	PF3D7_1014600	DNDAELLLADMEFKESDLPQQKELKLQVL	1706	4
	PF3D7_1014800	SSTDHNSSDEYSFNDNKDIKKKQIVIKDE	327	4
	PF3D7_1015400	ENSKKLIDLTEGFFSSEFFHKSYECNDVN	735	4
	PF3D7_1015600	SLMTTTEVAIVDFKDSKNEESSQHMNSVN	543	4
	PF3D7_1016400	KEGGRVQEMFKTFVSSKEGDGSDRVGLFI	250	4
	PF3D7_1017000	KSNGYEHNSTVIYGDTDSVMVKFGTNNIE	739	4
	PF3D7_1017100	DSMKSIFISEESFESAKNVCQFIVMQNDY	146	4
	PF3D7_1017500	DMEEKFREAFILFSSCSDHIEMYKFFELM	4	4
	PF3D7_1017600	KNKNIYAIDYHQYEDTYDMVNYMNKTKEE	447	4
	PF3D7_1018600	EIIGNILIFHYKYFECIMKLYKVYEGKLK	1367	4
	PF3D7_1018900	DYCTLQNFKNKSYSSSPEDNLFQKKKKKK	281	4
	PF3D7_1019000	TVLCDWSYDGTLFMTASTYPRMKVENVFK	504	4
	PF3D7_1019200	IFYIIEYRKWDSYIDCIAGANSNALNNSH	286	4
	PF3D7_1019700	IGSMESKSTAVTYKECELSLKEEKEEYIE	992	4
	PF3D7_1021100	TFVQLNEDEFMLFLDTHFNINLNFYDIEH	465	4
	PF3D7_1021500	CRSDRKEGKAITFFTSENIKYMKEIIKFV	574	4
	PF3D7_1022200	ENLFKTIFFIILFNSAIDSKLSILQYGVQ	324	4
	PF3D7_1022300	FLNITDILYDHHFESTFDVNCTLACENSN	87	4
	PF3D7_1022500	THPMSQLVSTVSFLESLSLFKYKYSEGIL	248	4
	PF3D7_1022600	VSSCFSDDNDEDYYSNVFVYFDENGKRQI	508	4
	PF3D7_1023400	FNYLSLEQFIWDFFTYVEMQIYENYDEEK	99	4
	PF3D7_1023700	FECIENDEKKCEYTDSTCLKKSILIPITY	314	4
	PF3D7_1024100	KNLEDNCHDILFFFDSYVKKNKKEKMKNS	762	4
	PF3D7_1024900	FFEYVDMSFSSTFFSYNEHEITYILKYLS	514	4
	PF3D7_1025100	NLIGYFLDKKQSFQDAVLSAITQLEGTWS	350	4
	PF3D7_1026600	LSKEKNIKIGIYFEETCDIKQSNDKNIST	794	4
	PF3D7_1026900	YEDINSLHLHFEYLDSTQQYCIRNMKKFI	12	4
	PF3D7_1027000	KNVNLSHDHQNDYKDSNNVFINQDKNLYQ	1558	4
	PF3D7_1028400	YDTKPIVLIQGSYFEQNETNRYVKNILFD	148	4
	PF3D7_1029100	CMLIPLIYEFHTYMDCELKNILIVQITCN	720	4
	PF3D7_1029100	CMLIPLIYEFHTYMDCELKNILIVQITCN	720	4
	PF3D7_1029700	NFTSIPVQQRNTFYSANNMFSLFQHRIHY	578	4
	PF3D7_1029900	NGNNDDYYEDDEYYHTNNNTNNLGRGAKK	1610	4
	PF3D7_1030500	LIYIYNEGNIDSFNETIGKYQSNIENCIL	249	4
	PF3D7_1031700	SKVCCIYHKPKNFGESSDSESDLDSDVEL	60	4
	PF3D7_1031800	FVKHNLISYLFNFIDCKTLLKLKGCSKID	155	4
	PF3D7_1031900	QYKIHSDTKLAYYFDSDIIYKTILHQIYK	338	4
	PF3D7_1032100	EETNVRNIYSLWFYSTEEKEQIYKVLKNI	389	4
	PF3D7_1032300	SNKQLKDMHINTYNTSEEYELIINNIIEI	560	4
	PF3D7_1032600	IGCNVLYKEPYLYVESCEYFKQQNSSAVF	91	4
	PF3D7_1032900	PTSKPNNKNLMSFFEYMDTINYDPLKIRN	658	4
	PF3D7_1033000	CRHSIEKYNSFKYFDALLLLSSFDKMNIV	79	4
	PF3D7_1034800	KEETSENIRSLEYYEGNIKNIIIRLINEL	210	4
	PF3D7_1034900	IARYHKIIGRDTFFTTGADEHGLKIANQA	252	4
	PF3D7_1035000	QYHEYLIKEIPDYQTTSSIYLTCSLPKSS	953	4
	PF3D7_1035300	SQNSNNELNENEFVESEKSEHEPAENEES	478	4
	PF3D7_1036800	TNIQKQSSEINEFANAKDTYKTLYELLFL	333	4
	PF3D7_1037000	IATKPFPNISYLFNESEDMNNLKGTNEVK	695	4
	PF3D7_1037500	HNHKMLQRPKREYQETCGSNMNYSTIHHN	530	4
	PF3D7_1038400	NKKMNELKLKREYKESYLLDNKSDMDVIR	186	4
	PF3D7_1038700	VHSHYTQQHSKEFEETTNYEQLLPYYIQE	133	4
	PF3D7_1039900	QFGTFSVMNFSIYFSAVPSFIAFSSFVGI	246	4
	PF3D7_1040000	AIKGIKGAFNIEFLDGKTLAEVITGKTFN	201	4
	PF3D7_1040500	TFEPFAQAGATTFQETLTAKTPVLQARYT	267	4
	PF3D7_1040600	GVDIPAMVTEKSFNDANLLVPSIQKAYYN	187	4
	PF3D7_1041000	AIKTNTTAVNATYASCQTVIIASVVAIVV	310	4
	PF3D7_1100400	AGREGAEAYNTTFSDSTTITAFLTDPIVI	256	4
	PF3D7_1101500	QFGTFSVMNFSIYFSAVPSFIAFSSFVGI	246	4
	PF3D7_1102200	ESIVRVVAETVLYDESDDIKIRLKRARGM	513	4
	PF3D7_1103500	DILTLNLEQKYNFEETCEAQFPNLQIKDI	525	4
	PF3D7_1104100	RVKLMLQRLSNSYLEAVNNFQNASKNYIN	93	4
	PF3D7_1104400	LCENELSLYVPDYKSSNTHHFLIYPINPM	99	4
	PF3D7_1104900	GYMYNYELVLIDYDTCHFINNLQPTSPNV	316	4
	PF3D7_1105200	FYKNNLINKICDYFQTYDHSFFLSKHNNI	92	4
	PF3D7_1105500	KKDIDEKLNFDEFFDIATKYLHTRYNDDE	66	4
	PF3D7_1107300	NNNNNNDVENDNFNDSSFSYKGQKNYNSK	1165	4
	PF3D7_1107900	EKFKKKKKNFHTYDSSDDDRQKKINLENI	505	4
	PF3D7_1108000	KKKKKKKKKKSEFIDTIAEEGDEDEKEED	210	4
	PF3D7_1108900	YYEFNIIETILDFAESQCIMDYYDIIKKR	372	4
	PF3D7_1109100	KNEEKLERRKVSFASTKELCLLNDDISVE	543	4
	PF3D7_1109200	EDDDKEGEDDVNYKKCVDDEEVCVNKEHQ	71	4
	PF3D7_1110400	NYYMAPKNDMNNYATCYEIYIRNLHIDIT	134	4
	PF3D7_1112100	TFGYKFHTFILEYKTGDEINDPNNCYVIN	85	4
	PF3D7_1112500	MKTLEKKLKLLNFDESFDIEKDDFYFLIL	1	4
	PF3D7_1112800	CIITNLLEAQKKFFECKMIENPLFHYNIN	68	4
	PF3D7_1112900	KNKPQDIMEDTQFIDTANFNILEEDILKK	281	4
	PF3D7_1114700	SKDKRNSFASNSFDSSNDEKKSKNGNKIY	2	4
	PF3D7_1114800	AKMFFPNVLDETFLDSCGLADLITTCLGG	279	4
	PF3D7_1115000	QIDKSNVRFIHIFNDCLSSLIKVYIFNQY	7	4
	PF3D7_1118700	LNEQEAFENMKTFFEIWDIMKTGYMHKNL	577	4
	PF3D7_1119100	ETCIPQKKVMCFFYDSSSSVNEDERIIKG	280	4
	PF3D7_1119900	NMNDTNVNYINEYTTTNTNINVFNNSPIH	1280	4
	PF3D7_1120600	YRNIKKVNDPDSYKTSYERKEKDSTFDEE	38	4
	PF3D7_1121300	KNSNRHKNRKVVYIETYDTYDKYILNMYD	132	4
	PF3D7_1122500	KSLVSNDDEIDDYKTFLTLDSNQTIFKNK	235	4
	PF3D7_1123400	IGVLIISARKGEFETGFERGGQTREHTLL	223	4
	PF3D7_1123500	VPRVLFLASRKSFSSSFDRSLFHIYNIMD	716	4
	PF3D7_1124500	CFLGDGTTNIGQFFESLNLASSYNLPIIF	361	4
	PF3D7_1126000	NHDDLHNNEKKEFKDSQNHNEDKEHNNIH	818	4
	PF3D7_1126300	DNPSNISVSTKEFIDCYKNDKVKNIKVNE	109	4
	PF3D7_1126500	DYMSDNNNKNNTYNDCNNKYNTYNDYNNK	440	4
	PF3D7_1126600	NDDNDDDDNEYTFEDMSTKDLPCIIKYIK	434	4
	PF3D7_1127300	NKYPVNYKMRNIFNESYENNKNVTILDIG	90	4
	PF3D7_1127800	IQDGKCDISNSSYDSSYSESTMSSNNFSN	124	4
	PF3D7_1128000	NEEEIEKQKKISFVEAKNKLFDSMFNEYN	844	4
	PF3D7_1128000	NEEEIEKQKKISFVEAKNKLFDSMFNEYN	844	4
	PF3D7_1128400	RNDNCYLDLITSFREATLKTIVGQHLDTN	152	4
	PF3D7_1128600	NIYEQDTTYGDEYLMSTEHNDAHINNDKD	135	4
	PF3D7_1128700	TNLLIAYKYLKYFGDTMDKNILLMIPFDQ	82	4
	PF3D7_1129600	KKKKKKYINERIYDSAHEIQKDLKSKGLI	906	4
	PF3D7_1130800	LPAILCIGFISSFSETLSLNIIFANTIGV	310	4
	PF3D7_1131300	KKIKLEQEEKYEYNEYNENNNNMNDHNQN	426	4
	PF3D7_1132100	KQDEDFRDNNNEYITSQSCFEENNNMNHT	827	4
	PF3D7_1132200	TLGSREQLAIAEFAESLLVIPKILALNAS	427	4
	PF3D7_1132300	INKVTDWVSYFTYFTSDVVYCYLKLLKLK	158	4
	PF3D7_1134000	RNTTIPTKKSQIFSTAADNQTQVSIKVFQ	448	4
	PF3D7_1134200	YSNLINIVDEDEFFTLYFELINQLINLKD	231	4
	PF3D7_1134500	NYNIFLHDENNDYNENEEENYKRKLEKLN	170	4
	PF3D7_1135100	SSSDEEDSDDGSYEITYEKLDELNSSYFQ	127	4
	PF3D7_1135300	LLFSSYILETSAFFCAYEEFIEIHKRDQK	322	4
	PF3D7_1136000	KFLDDVILDDSIFATSNELLQHSNYTTTN	704	4
	PF3D7_1136200	CAKTNDIIENEIYPTATLPQTNQQTTQQL	582	4
	PF3D7_1136700	NGVNPSVLKIFSFFDLEEGYFLYDVKSIH	199	4
	PF3D7_1136700	NGVNPSVLKIFSFFDLEEGYFLYDVKSIH	179	4
	PF3D7_1136800	QPKAVYSLQKTNYFDTINYTSLNNIRFYT	259	4
	PF3D7_1137600	IEYTFACEKENTYDDSVSNSIYTNSNQNE	134	4
	PF3D7_1138800	IWSIDTAFLGYFFATAEDDGNLRIYSTNK	1654	4
	PF3D7_1139100	KNDVNESIDYNLYNEAFMDMNISYNGLMN	415	4
	PF3D7_1139200	VPLNVQDNEENNFFSYYDIGENKERVNHF	108	4
	PF3D7_1139500	YYEENIKRDLLEYVSALMLFSTKKVDCNM	328	4
	PF3D7_1139600	EKGLRKKSNRNDFKETYIWHDKNNECSKY	17	4
	PF3D7_1140500	NEVEIYIFIDDNYNTSKDDFNYNIIENVK	64	4
	PF3D7_1140600	KDMIMNKENMTEFIDSCFTLDKFFCLFSL	828	4
	PF3D7_1143400	NSGDIILVSLRDYQDSKADVIAKYTPDEA	72	4
	PF3D7_1145400	REKENTQIILENYIDAETNYLFTNDASYL	478	4
	PF3D7_1146800	EKIKKIKNENITFFPAIEQFNFSIEHAVS	119	4
	PF3D7_1147000	SNGNKNHNFINSYFDLNENEKKKKINIFY	1392	4
	PF3D7_1147600	DMEDDMEDDMEDYVEHNIEHNIEDDITND	221	4
	PF3D7_1147900	IYENINTSDHSNFFTSLQAFTQVICAVAT	184	4
	PF3D7_1148000	NLNEKNDQYNEDYGDNIDQEDYSSLNNYS	369	4
	PF3D7_1150300	IMDWEKLIIFGDFSDGVTLHAIFKNLNNM	208	4
	PF3D7_1200700	RSKGLVKLSQGEYIETEMINNLYSQIPFV	584	4
	PF3D7_1201200	MNNTSIPPLDGKYYDTLEQWNEEKIQNKL	138	4
	PF3D7_1201300	PCTCVPNTLPIEYFDYETLKENVKIRDSN	21	4
	PF3D7_1201600	KNNGYKFETVLDFMTSDSEIHLIRSIESD	68	4
	PF3D7_1201900	NKKISKHLKRRSYSDSSSKDSEMNSYSSK	30	4
	PF3D7_1202600	ILFAHNDLIIHSFLECEVNPLDLLENYDI	337	4
	PF3D7_1203300	FNNLINTMKAPAYFSALPMGMEKDKVNIK	678	4
	PF3D7_1203700	ESNSIVSDVDSSYSSSENNSNYNSYESNN	285	4
	PF3D7_1204100	RKNYKNKKPHDIYKDTYDDNNENTYNEHK	361	4
	PF3D7_1204300	VMLKEHPCKVVDYSTSKTGKHGHAKAHIV	31	4
	PF3D7_1205200	KPFIYKKLIVFDYDDTILPTSWITSKMKL	100	4
	PF3D7_1205600	SIHSDLREFYLSFADALLTKEEEKNDLFE	72	4
	PF3D7_1205900	LQEHKDDEISSQYFKSYSFVKNLSSNIFE	165	4
	PF3D7_1206800	INYFDPLTSEEEFEEKIEKTFEFLNNLLL	110	4
	PF3D7_1207400	SNTSSSITIKINFDESDENKSDQDNHSID	97	4
	PF3D7_1209400	QNSNSLDFHFDAYLTAHTEDIKFVSWCPL	297	4
	PF3D7_1211100	YIKTFEGPNTTYYYETIPLKTNTNNIFEI	77	4
	PF3D7_1211400	FDNFFGSSFNVSFGSSFDNFMDGGSCFTS	140	4
	PF3D7_1214000	ILSNNENDDWSCYNSAKQYRYECADLNEE	56	4
	PF3D7_1214300	KDEYIYKLKKETYISSNEDIKKKKKKKFI	84	4
	PF3D7_1214400	YFLKKSDLFFGDFFSGLISFILFWTLSYD	87	4
	PF3D7_1215900	KKEYRYSEDVDSFVTSELFLELIIMKEKD	195	4
	PF3D7_1216000	ENIIQLNNEEYDFIEPHEEIIKKYENNFI	303	4
	PF3D7_1216200	GANIAMDVAMENFSEATIGGNDKDSLVIW	163	4
	PF3D7_1216700	SFFMDDNDMIQAYKDALIFYGLTYGLQLF	767	4
	PF3D7_1217900	SCKLPSVSLENFFKDCEIEKLLNDYIKDE	256	4
	PF3D7_1218600	PQGFITVKLSKDYIETSLKKLFNGEKIDI	86	4
	PF3D7_1218800	RQNYIYIPHSDEYFKSVDFSYTFFIYLLQ	100	4
	PF3D7_1219300	NIVQTLFSSIDKFSDACTLKYGKTAPTGW	898	4
	PF3D7_1220100	VKDVLFDNDGSSFLSCSYDNNVIYWDTEY	376	4
	PF3D7_1220300	FLEKKLQETTVEYQEVNDSEDLTNSSLDY	189	4
	PF3D7_1221800	FSEYNYINTKAFYKESADYVISSSNLCKC	539	4
	PF3D7_1222300	NLGTIAKSGTSNFLEAISKSGGDMSLIGQ	161	4
	PF3D7_1222400	THHQNNNIQNITYSECKFLDKNIYEDNKI	869	4
	PF3D7_1222500	PYEYQNETDSFMYQSAGFELVPSIARCME	35	4
	PF3D7_1223200	DMGTHSSPRNKDFNETYNSSKKDQKRSSK	415	4
	PF3D7_1223600	NLDFYSMYYCDYYFSSNSIIELEKKNNNN	294	4
	PF3D7_1224000	SILFDNINEKEYFNETKEENKEGNKSNDI	135	4
	PF3D7_1224100	SISPFDYILDYLYGDTSSKKEEKKKKSNI	10	4
	PF3D7_1224200	IYNPIHYDNHLTFLSSVENNLKDILIEAD	448	4
	PF3D7_1224300	MDNKNRKFCFINYADAESAKNAMDNLNGK	226	4
	PF3D7_1226700	NSNIEELHMDHNFFTSSYDKTIKLWDLRF	419	4
	PF3D7_1226800	TKTLSDLFYWIEYESAQGQDITSSLLFKN	302	4
	PF3D7_1226900	ALLVPKIIENVEFISAPWKVRVSIDFYRC	165	4
	PF3D7_1227600	GMDFKNVSNAINFYSTNDDMGNYNNDDNN	719	4
	PF3D7_1228200	SYVQYNNLDNLDFYDNMDFLNTPSVYIEI	579	4
	PF3D7_1229300	IKGKYKGTFDNVYEESCESFLPKVQYKNS	928	4
	PF3D7_1230300	LARHVDDSEINKYFSTKYAVTDSSTGRTE	135	4
	PF3D7_1230900	EGHNVEGHNVEGYDDTNTIDDKTSHLLPQ	530	4
	PF3D7_1231200	NEIIKNCYLYNGYVDASTYKNSDEYKFLK	220	4
	PF3D7_1231300	HVMSECKGKKTEYLSCYYCSLCIESFEID	907	4
	PF3D7_1231400	GLFCNFLSPAFAYISACESNKYISKNPLR	653	4
	PF3D7_1232500	DICLSHLLCALTFLEAYLKQNLFNFQGMM	857	4
	PF3D7_1234300	YYIKKFEQNIQSFFSCKKKIIFATNPCRI	469	4
	PF3D7_1235700	IAQVIGAVVDVEFEDTPPSILNALEVELD	62	4
	PF3D7_1236500	SNLNVYIDENDLFEETPNISSNTLLSYIS	112	4
	PF3D7_1237200	NINQVFNGSYNLYFESILNKFISVVDLND	1665	4
	PF3D7_1237900	KEDRQSSNSSVSFKSTPSLDVYNVPHLGT	276	4
	PF3D7_1238300	YNERIKREKKEEFGSSSSYSTDYVNKRKR	24	4
	PF3D7_1238500	SDEDNQSENSIEYESGESQDYESDKSHRK	1256	4
	PF3D7_1240600	TGKRTIMDELIDYEEGIAKDCQQKCQETQ	909	4
	PF3D7_1240900	KASAQKNNDDNGFCETLENYEEAKHFLQK	1382	4
	PF3D7_1241900	EEEEEENSDEDKYNDTYYNNDNNNNNSDK	457	4
	PF3D7_1242000	YCLQHDKHNYLYYIEAITNYTKNYLNCQN	377	4
	PF3D7_1242300	YNSYIFILFIYTFFTTPISSYGWLFFMNL	31	4
	PF3D7_1242400	VRMQNVEELFTKYLETYDIEKKEEMDDII	168	4
	PF3D7_1243100	KQNKTEDVEKDPYEDAKKNLKDMQEDEER	165	4
	PF3D7_1243900	KVRNYDIDKNFSFNTALSDDSDERKNKND	307	4
	PF3D7_1244000	VIGGGHSGCEASYISAKSNAMTLLVTQNK	93	4
	PF3D7_1244600	NNKNQYSNEEPDFISSLNTSEIIENVSAT	146	4
	PF3D7_1245400	NYKIDKEEEEIEYEEKKEDDNIKKVYPLW	48	4
	PF3D7_1245600	DFLNNLFHLCKDYNTCHNNENKINKVHDK	201	4
	PF3D7_1245900	MNEKKKYDMIKDYMDANKNNVLHFAVYGN	51	4
	PF3D7_1246300	QEEHEINIRYESYLESFTSNKSEKKELKP	245	4
	PF3D7_1247400	NSVLLFEIELLSFREAKKSIYDYTDEEKV	113	4
	PF3D7_1249200	PAKNNNDEDFVDFSMSSDDNGDYTHKYMY	145	4
	PF3D7_1250200	TPKKSTGVCFVSFIDTKSVHDCIHNIPFT	636	4
	PF3D7_1251200	QYSQGSIRKVDEYKSCLPFRSFGFLPKRM	291	4
	PF3D7_1251500	ILDVCKFKKQILFFSATLTSDIKQLANFS	267	4
	PF3D7_1251800	NHKRSDNINIDLFFSSDNSVELSDENSSL	224	4
	PF3D7_1252100	ILRYTRFFEIMEYAESINEFYPYCYIKFE	1228	4
	PF3D7_1252200	LSLGGETYHPSSFDSALNAVEKIANLVDE	135	4
	PF3D7_1252500	TFCSEEHENITCYNEAFFRALSDLNQTNN	267	4
	PF3D7_1252600	VLFIHSKDDCACYYEGVEIFFNKLGINNK	303	4
	PF3D7_1252800	NNIEKEDNQNINYNDGEELNETDKNEIYN	410	4
	PF3D7_1253100	RSFYKIISREKIFDECVTNCREELAIKKV	211	4
	PF3D7_1253400	RSKGLVKLSQGEYIETDLLNNLYSQISFI	588	4
	PF3D7_1300400	TMDWAKLIAFGDFSDGVTLHAIFKNLNNM	210	4
	PF3D7_1300900	PMSTLEKELLETYEETFGDKKHIMLKSGI	110	4
	PF3D7_1302500	KTCVINRNVEDFYEECVSTFLEKVKNIGD	22	4
	PF3D7_1303300	IIVKNKNTDLTKFVEATDYYNKKKLCIEQ	283	4
	PF3D7_1303700	NIKKNSAYFIYSYGSCFTSPLWFYHSLKD	537	4
	PF3D7_1303900	YLIKHNDQVDQTYLEGMTFMEKKMFNSFS	151	4
	PF3D7_1304200	QRPFEFCALECIFSSALEHLNAEMKLLNK	247	4
	PF3D7_1304200	QRPFEFCALECIFSSALEHLNAEMKLLNK	247	4
	PF3D7_1304400	EKNPKIYKQKKNYSESQESKENNKKIKKK	425	4
	PF3D7_1305200	RKFQIFKIQNNDYLEAYHLALMCRRYKLF	280	4
	PF3D7_1305700	LSFYKNYQNYQDFEETKVNNKEKVDKSCQ	80	4
	PF3D7_1306800	KTATQNEIKDIIFKDSKEDISRSIKENKD	324	4
	PF3D7_1307800	KYDINNLKDDDVYLSADSSNSYRYDNHVN	31	4
	PF3D7_1308000	NLNVSILNKQKEFFENKSIGNGKASSSSN	387	4
	PF3D7_1308600	YHFYFRNEIYNTFKDTHTYISNINYNMNE	806	4
[truncated: 3,391 more rows]
