# Supplementary material for: A bridge-like lipid transfer protein is critical for generation of invasive stages in malaria parasites
Source: Nat Commun. 2026 Mar 28;17:3030. doi: 10.1038/s41467-026-70887-1 (PMC13036008; doi:10.1038/s41467-026-70887-1)
Supplement: Supplementary file 13 — Source data [file 41467_2026_70887_MOESM13_ESM.xlsx]

## Sheet: Fig. 1C
GFP-2xFKBP-VAP fluorescence decrease after excision
	Number of parasites				Percentages (%)				Timepoint	AVG of green parasites (%)	STD	TOTAL cells
Expt1	Green	Reduced	Not green	TOTAL	Green	Reduced	Not green		30-40h post rapa	0.773322	0.0433037	153
30-40h post rapa	26	10		36	0.722222	0.277778	0		54-64h post rapa	0.393748	0.119496	141
54-64h post rapa	28	14	11	53	0.528302	0.264151	0.207547		76-86h post rapa	0.162591	0.0373991	223
76-86h post rapa	8	6	47	61	0.131148	0.0983607	0.770492
Expt2
30-40h post rapa	14	3		17	0.823529	0.176471	0
76-86h post rapa	7	11	15	33	0.212121	0.333333	0.454545
Expt3
76-86h post rapa	7	7	27	41	0.170732	0.170732	0.658537
Expt4
30-40h post rapa	47	12	3	62	0.758065	0.193548	0.0483871
54-64h post rapa	6	6	8	20	0.3	0.3	0.4
Expt5
30-40h post rapa	30	6	2	38	0.789474	0.157895	0.0526316
54-64h post rapa	24	15	29	68	0.352941	0.220588	0.426471
76-86h post rapa	12	8	68	88	0.136364	0.0909091	0.772727

## Sheet: Fig. 1D
Growth defects in PfVAP cKO parasites
					Cumulative Parasitemia on Day 7
Expt1	Parasitemia
	PfVAP cKO	Control			PfVAP cKO	Control	Ratio cKO/Control
Day 1	0.04	0.04		Expt1	1.29	7.49	0.17223
Day 2	0.04	0.04		Expt2	0.85	7.74	0.109819
Day 3	0.18	0.19		Expt3	35.35	231.5	0.1527
Day 4	0.17	0.19
Day 5	0.7	1.47
Day 6	0.62	1.79
Day 7	1.29	7.49
Expt2	Parasitemia
	PfVAP cKO	Control
Day 1	0.03	0.03
Day 2	0.04	0.04
Day 3	0.13	0.13
Day 4	0.16	0.23
Day 5	0.45	1.32
Day 6	0.44	1.77
Day 7	0.85	7.74
Expt3	Parasitemia
	PfVAP cKO	Control
Day 1	0.43	0.4
Day 2	0.47	0.48
Day 3	2.87	3.3
Day 4	2.9	3.45
Day 5	13.55*	24.15*
Day 6	14.3*	26.55*
Day 7	35.35*	231.5**
	* diluted once 1:5
	** diluted once 1:5 and once 1:10

## Sheet: Fig. 1G
FFAT controls binding to PfVAP
	Positive control					Negative control
	Image	Nuclei	Total PM perimeter	ER covered PM	Percentage	Image	Nuclei	Total PM perimeter	ER covered PM	Percentage
	Expt1_1	1	15.157	3.811	0.251435	Expt1_1	1	10.513	0	0
	Expt1_2	1	17.313	6.924	0.399931	Expt1_2	1	9.823	0.704	0.0716685
	Expt1_3	1	13.302	4.212	0.316644	Expt1_3	1	17.085	2.078	0.121627
	Expt1_4	1	12.976	5.613	0.432568	Expt1_4	1	15.992	1.574	0.0984242
	Expt1_5	2	14.075	3.247	0.230693	Expt1_5	1	12.088	0.29	0.0239907
	Expt1_6	1	11.57	4.111	0.355315	Expt2_1	1	15.4	0	0
	Expt1_7	1	14.796	2.819	0.190524	Expt2_2	1	10.793	0	0
	Expt1_8	1	12.307	2.923	0.237507	Expt2_3	1	15.926	0	0
	Expt1_9	1	11.84	3.841	0.324409	Expt2_4	1	9.032	1.023	0.113264
	Expt1_10	1	10.604	3.333	0.314315	Expt2_5	1	12.052	0	0
	Expt1_11	2	14.562	5.241	0.359909	Expt2_6	1	16.618	0.719	0.0432663
	Expt1_12	1	11.06	3.285	0.297016	Expt2_7	1	12.152	0.413	0.0339862
	Expt1_13	1	12.793	3.697	0.288986	Expt2_8	2	17.503	0.623	0.0355939
	Expt2_1	2	12.193	5.998	0.491922	Expt2_9	1	15.343	0	0
	Expt2_2	1	10.495	2.845	0.271081	Expt2_10	1	13.865	0	0
	Expt2_3	1	11.419	3.477	0.304493	Expt2_11	1	11.173	0.862	0.0771503
	Expt2_4	1	11.311	6.225	0.550349	Expt3_1	1	9.232	0	0
	Expt2_5	1	10.205	2.77	0.271436	Expt3_2	1	12.112	0	0
	Expt2_6	1	11.016	4.689	0.425654	Expt3_3	1	12.177	0	0
	Expt2_7	1	12.281	4.058	0.330429	Expt3_4	1	8.86	2.649	0.298984
	Expt3_1	1	11.379	3.776	0.331839	Expt3_5	1	8.727	3.031	0.347313
	Expt3_2	1	14.015	4.375	0.312166	Expt3_6	1	11.5	0.348	0.0302609
	Expt3_3	1	9.504	2.071	0.217908	Expt3_7	1	8.22	2.022	0.245985
	Expt3_4	2	13.627	5.553	0.4075	Expt3_8	1	14.484	0.918	0.0633803
	Expt3_5	1	10.676	4.166	0.390221	Expt3_9	1	15.171	2.171	0.143102
	Expt3_6	1	15.966	2.755	0.172554	Expt3_10	1	10.051	0	0
	Expt3_7	1	15.39	6.934	0.450552	Expt3_11	1	11.649	0.97	0.083269
	Expt3_8	1	13.75	3.289	0.2392	Expt3_12	1	7.714	2.3	0.298159
						Expt3_13	1	11.622	1.581	0.136035

## Sheet: Fig. 3B
FFAT motifs binding to PfVAP
	PF3D7_0323100 FFAT					PF3D7_0726600 FFAT					PF3D7_1131800 FFAT					PF3D7_1206700 FFAT					PF3D7_1211200 FFAT					PF3D7_1311600 FFAT					PF3D7_1316600 FFAT					PF3D7_1346400 FFAT					PF3D7_0604100 FFAT					PF3D7_0727100 FFAT
	Image	Nuclei	Total PM perimeter	ER covered PM	Percentage	Image	Nuclei	Total PM perimeter	ER covered PM	Percentage	Image	Nuclei	Total PM perimeter	ER covered PM	Percentage	Image	Nuclei	Total PM perimeter	ER covered PM	Percentage	Image	Nuclei	Total PM perimeter	ER covered PM	Percentage	Image	Nuclei	Total PM perimeter	ER covered PM	Percentage	Image	Nuclei	Total PM perimeter	ER covered PM	Percentage	Image	Nuclei	Total PM perimeter	ER covered PM	Percentage	Image	Nuclei	Total PM perimeter	ER covered PM	Percentage	Image	Nuclei	Total PM perimeter	ER covered PM
	Expt1_1	1	9.624	0	0	Expt1_1	1	11.758	0	0	Expt1_1	1	11.956	3.195	0.26723	Expt1_1	1	9.63	3.381	0.35109	Expt1_1	1	10.429	3.848	0.368971	Expt1_1	1	13.326	2.605	0.195483	Expt1_1	1	16.428	5.073	0.308802	Expt1_1	2	12.283	7.353	0.598632	Expt1_1	1	13.351	2.384	0.178563	Expt1_1	1	11.526	0
	Expt1_2	1	11.502	2.83	0.246044	Expt1_2	1	11.356	0.635	0.0559176	Expt1_2	1	10.758	7.515	0.69855	Expt1_2	1	9.648	2.923	0.302964	Expt1_2	1	11.264	3.339	0.296431	Expt1_2	1	10.151	2.908	0.286474	Expt1_2	2	14.86	3.687	0.248116	Expt1_2	1	9.92	3.238	0.326411	Expt1_2	1	8.874	2.538	0.286004	Expt1_2	2	14.124	0
	Expt1_3	1	11.363	2.922	0.25715	Expt1_3	1	12.412	0.234	0.0188527	Expt1_3	1	11.107	4.14	0.372738	Expt1_3	1	10.296	3.077	0.298854	Expt1_3	1	13.371	4.033	0.301623	Expt1_3	1	8.554	2.518	0.294365	Expt1_3	1	13.013	3.47	0.266656	Expt1_3	1	10.82	2.372	0.219224	Expt1_3	1	12.421	3.538	0.28484	Expt1_3	1	12.835	0
	Expt1_4	1	10.371	0	0	Expt1_4	1	10.158	0	0	Expt1_4	1	9.827	2.699	0.274651	Expt1_4	1	9.676	3.208	0.331542	Expt1_4	1	10.62	3.366	0.316949	Expt1_4	1	13.462	3.582	0.266082	Expt1_4	1	12.699	4.139	0.325931	Expt1_4	1	12.797	2.267	0.177151	Expt1_4	1	10.753	3.048	0.283456	Expt1_4	1	10.13	0.839
	Expt1_5	1	10.87	1.625	0.149494	Expt1_5	1	11.323	0	0	Expt1_5	1	6.571	2.266	0.344849	Expt1_5	1	12.143	8.288	0.682533	Expt1_5	1	11.629	2.756	0.236994	Expt1_5	1	11.169	3.291	0.294655	Expt1_5	2	13.993	4.43	0.316587	Expt1_5	1	11.675	4.048	0.346724	Expt1_5	2	13.596	6.113	0.449618	Expt1_5	1	11.991	1.531
	Expt1_6	1	12.782	0	0	Expt1_6	1	9.512	1.043	0.109651	Expt2_1	1	12.658	4.177	0.329989	Expt1_6	1	9.607	3.509	0.365255	Expt1_6	1	11.352	4.209	0.370772	Expt1_6	1	8.606	2.698	0.313502	Expt2_1	1	11.772	3.104	0.263677	Expt1_6	1	11.926	3.825	0.320728	Expt1_6	2	12.897	5.444	0.422114	Expt2_1	2	20.177	0.778
	Expt1_7	1	10.11	2.618	0.258952	Expt1_7	2	16.365	0.287	0.0175374	Expt2_2	1	14.27	4.547	0.318641	Expt1_7	1	10.906	4.601	0.421878	Expt1_7	1	10.433	3.042	0.291575	Expt1_7	1	12.521	5.296	0.422969	Expt2_2	1	13.209	1.679	0.12711	Expt1_7	1	10.813	1.665	0.153981	Expt2_1	1	7.082	1.579	0.22296	Expt2_2	1	14.586	0
	Expt2_1	2	13.767	0	0	Expt1_8	2	15.445	0	0	Expt2_3	2	13.987	9.931	0.710016	Expt1_8	1	7.358	2.473	0.336097	Expt1_8	2	11.669	11.169	0.957151	Expt2_1	2	15.391	5.822	0.378273	Expt2_3	1	9.739	1.503	0.154328	Expt1_8	1	9.961	2.805	0.281598	Expt2_2	1	7.579	2.375	0.313366	Expt2_3	2	14.641	3.641
	Expt2_2	2	14.896	0	0	Expt1_9	2	16.197	3.204	0.197814	Expt2_4	1	11.303	6.181	0.546846	Expt1_9	1	7.34	2.241	0.305313	Expt1_9	1	9.583	2.864	0.298863	Expt2_2	1	11.397	3.964	0.347811	Expt2_4	1	10.508	3.057	0.290921	Expt1_9	1	13.301	2.907	0.218555	Expt2_3	1	7.616	2.144	0.281513	Expt2_4	2	14.88	1.411
	Expt2_3	2	15.285	1.427	0.0933595	Expt1_10	2	13.126	0.804	0.0612525	Expt2_5	1	9.842	2.796	0.284089	Expt1_10	1	10.047	5.758	0.573106	Expt2_1	1	11.867	3.481	0.293334	Expt2_3	2	14.64	4.051	0.276708	Expt2_5	2	13.652	3.224	0.236156	Expt1_10	1	10.631	1.885	0.177312	Expt2_4	1	10.986	5.413	0.492718	Expt2_5	1	11.309	4.39
	Expt2_4	1	10.037	0.769	0.0766165	Expt1_11	1	12.152	0.522	0.0429559	Expt2_6	1	13.294	5.494	0.413269	Expt1_11	1	8.17	3.408	0.417136	Expt2_2	2	13.936	6.12	0.43915	Expt2_4	1	18.97	8.176	0.430996	Expt2_6	1	12.045	2.505	0.20797	Expt1_11	1	11.355	3.116	0.274417	Expt2_5	1	10.626	4.511	0.424525	Expt2_6	2	14.552	0.486
	Expt2_5	2	15.233	4.612	0.302764	Expt1_12	2	15.605	0.631	0.0404358	Expt2_7	2	12.994	6.532	0.502694	Expt2_1	1	10.812	3.2	0.295967	Expt2_3	1	10.441	3.827	0.366536	Expt2_5	2	15.66	8.866	0.566156	Expt2_7	1	14.57	4.865	0.333905	Expt2_1	2	14.51	4.038	0.278291	Expt2_6	1	11.073	3.842	0.34697	Expt2_7	1	14.193	0.894
	Expt2_6	1	11.326	0.641	0.0565954	Expt1_13	1	11.769	0	0	Expt2_8	1	16.5	8.87	0.537576	Expt3_1	1	10.403	4.241	0.407671	Expt2_4	1	11.13	3.719	0.334142	Expt2_6	2	14.33	8.184	0.57111	Expt2_8	1	12.929	4.04	0.312476	Expt2_2	1	10.988	2.866	0.26083	Expt2_7	1	9.547	2.754	0.288468	Expt2_8	1	14.252	0.754
	Expt3_1	1	11.087	0	0	Expt1_14	1	14.173	0	0	Expt2_9	1	12.301	5.358	0.435574	Expt3_2	2	14.424	5.48	0.379922	Expt2_5	1	9.523	4.606	0.483671	Expt2_7	1	14.749	5.78	0.391891	Expt2_9	2	13.727	4.505	0.328185	Expt2_3	1	9.933	2.821	0.284003	Expt2_8	1	8.907	2.785	0.312675	Expt3_1	1	11.434	1.054
	Expt3_2	1	11.439	0	0	Expt1_15	1	13.399	1.371	0.102321	Expt3_1	1	9.738	4.003	0.41107	Expt3_3	1	11.529	2.829	0.245381	Expt2_6	1	10.222	3.757	0.367541	Expt2_8	2	12.355	4.892	0.395953	Expt2_10	1	11.983	3.1	0.2587	Expt2_4	2	15.472	5.589	0.361233	Expt2_9	1	12.885	4.696	0.364455	Expt3_2	1	9.402	0.79
	Expt3_3	1	10.623	1.268	0.119364	Expt1_16	1	13.41	0.234	0.0174497	Expt3_2	1	12.654	5.998	0.474	Expt3_4	2	14.875	7.635	0.513277	Expt2_7	1	11.965	4.507	0.376682	Expt2_9	1	10.141	2.064	0.20353	Expt2_11	1	13.779	3.639	0.264098	Expt2_5	1	11.199	3.261	0.291187	Expt2_10	1	9.344	3.372	0.360873	Expt3_3	1	14.155	0
	Expt3_4	2	16.585	0	0	Expt2_1	2	14.31	2.511	0.175472	Expt3_3	1	12.468	3.109	0.249358	Expt3_5	1	11.204	4.513	0.402803	Expt2_8	1	13.275	4.871	0.36693	Expt2_10	2	14.052	5.345	0.380373	Expt3_1	2	15.1	8.355	0.553311	Expt2_6	2	13.902	2.474	0.17796	Expt2_11	1	9.603	4.036	0.420285	Expt3_4	1	10.24	1.866
	Expt3_5	1	11.021	0	0	Expt2_2	1	11.465	0.738	0.0643698	Expt3_4	1	13.929	5.997	0.430541	Expt3_6	1	13.949	5.835	0.41831	Expt2_9	1	10.916	3.88	0.355442	Expt3_1	2	13.912	4.445	0.319508	Expt3_2	1	14.209	3.845	0.270603	Expt3_1	1	11.316	3.12	0.275716	Expt2_12	1	8.651	2.232	0.258005	Expt3_5	1	10.69	0.756
	Expt3_6	1	10.776	0.755	0.0700631	Expt2_3	1	10.868	1.125	0.103515	Expt3_5	1	15.006	4.505	0.300213	Expt3_7	1	11.153	3.57	0.320093	Expt3_1	1	10.401	2.392	0.229978	Expt3_2	1	10.784	2.754	0.255378	Expt3_3	1	13.13	2.898	0.220716	Expt3_2	1	9.279	2.075	0.223623	Expt2_13	1	8.579	2.574	0.300035	Expt3_6	1	9.615	1.881
	Expt3_7	1	10.745	0	0	Expt2_4	2	13.742	0.234	0.0170281	Expt3_6	1	12.24	2.271	0.185539	Expt3_8	1	10.94	3.846	0.351554	Expt3_2	1	9.028	2.652	0.293753	Expt3_3	1	15.869	2.944	0.185519	Expt3_4	2	14.826	8.317	0.560974	Expt3_3	1	11.233	3.395	0.302234	Expt2_14	1	8.828	2.426	0.274807	Expt3_7	1	12.709	2.409
	Expt3_8	1	14.535	0	0	Expt2_5	2	15.994	1.29	0.0806552	Expt3_7	1	12.148	7.08	0.582812						Expt3_3	1	8.105	1.921	0.237014	Expt3_4	1	15.384	4.412	0.286791	Expt3_5	2	13.56	5.47	0.403392	Expt3_4	1	11.394	3.236	0.284009	Expt3_1	1	17.313	7.464	0.431121	Expt3_8	1	14.124	0
	Expt3_9	1	14.557	0.937	0.0643677	Expt2_6	1	11.262	0.283	0.0251288	Expt3_8	1	11.068	2.499	0.225786						Expt3_4	1	8.067	1.499	0.185819	Expt3_5	1	13.098	5.139	0.39235	Expt3_6	2	14.123	7.571	0.536076	Expt3_5	1	12.213	3.258	0.266765	Expt3_2	1	9.072	2.847	0.313823	Expt3_9	1	16.078	0
	Expt3_10	1	10.36	0.459	0.044305	Expt2_7	1	13.255	0.312	0.0235383	Expt3_9	1	10.424	5.238	0.502494						Expt3_5	1	8.652	2.481	0.286755	Expt3_6	1	11.934	2.965	0.24845	Expt3_7	1	13.715	7.143	0.520817	Expt3_6	1	14.556	7.793	0.535381	Expt3_3	1	9.548	3.24	0.339338	Expt3_10	1	11.679	0
	Expt3_11	1	11.868	0	0	Expt3_1	1	13.323	2.678	0.201006											Expt3_6	1	10.278	3.422	0.332944	Expt3_7	1	11.315	3.92	0.346443	Expt3_8	1	15.319	8.419	0.549579	Expt3_7	1	10.112	4.241	0.419403	Expt3_4	1	9.436	3.16	0.334888	Expt3_11	1	14.195	1.318
	Expt3_12	1	12.35	0	0	Expt3_2	1	8.924	0	0											Expt3_7	1	10.195	3.403	0.333791	Expt3_8	1	14.327	4.236	0.295666	Expt3_9	2	14.706	9.195	0.625255	Expt3_8	1	10.646	2.319	0.217828	Expt3_5	1	8.921	3.675	0.411949
						Expt3_3	1	12.214	0	0											Expt3_8	1	9.92	3.692	0.372177																Expt3_6	2	15.658	6.384	0.407715
						Expt3_4	1	12.129	0	0											Expt3_9	1	7.763	2.324	0.299369																Expt3_7	2	17.256	7.833	0.453929
						Expt3_5	1	12.289	0.743	0.0604606
						Expt3_6	1	13.706	0	0
						Expt3_7	1	12.198	0.33	0.0270536
						Expt3_8	1	10.199	0	0
[truncated: 6 more columns]

## Sheet: Fig. S3A
Point mutants of PfVPS13L1 FFAT motif binding to PfVAP
	PF3D7_1346400 FFAT
	Position -1, D to K (D(-1)K)					Position 1, D to K (D1K)					Position 1, D to V (D1V)
	Image	Nuclei	Total PM perimeter	ER covered PM	Percentage	Image	Nuclei	Total PM perimeter	ER covered PM	Percentage	Image	Nuclei	Total PM perimeter	ER covered PM	Percentage
	Expt1_1	2	17.564	2.579	0.146834	Expt1_1	1	10.689	2.614	0.24455	Expt1_1	1	13.424	3.667	0.273167
	Expt1_2	1	7.632	3.067	0.401861	Expt1_2	1	9.939	3.263	0.328303	Expt1_2	1	15.701	1.932	0.123049
	Expt1_3	1	9.978	1.982	0.198637	Expt1_3	1	11.874	1.897	0.159761	Expt1_3	1	8.617	3.447	0.400023
	Expt1_4	1	11.853	3.415	0.288113	Expt1_4	1	17.707	2.124	0.119953	Expt2_1	2	16.568	4.298	0.259416
	Expt1_5	1	12.8	3.456	0.27	Expt1_5	2	14.887	7.926	0.532411	Expt2_2	1	14.202	1.359	0.0956907
	Expt1_6	1	13.209	3.625	0.274434	Expt1_6	1	10.487	4.604	0.43902	Expt2_3	1	14.709	3.322	0.225848
	Expt1_7	1	10.552	3.192	0.302502	Expt1_7	1	13.284	4.645	0.349669	Expt2_4	1	10.245	1.948	0.190142
	Expt2_1	1	16.147	7.053	0.436799	Expt1_8	1	11.713	3.2	0.273201	Expt2_5	1	9.781	2.677	0.273694
	Expt2_2	2	16.823	0	0	Expt2_1	2	15.567	6.959	0.447035	Expt2_6	1	12.729	4.316	0.339068
	Expt2_3	1	14.522	8.111	0.558532	Expt2_2	1	14.698	4.473	0.304327	Expt2_7	1	13.729	4.023	0.293029
	Expt2_4	1	13.436	2.754	0.204972	Expt2_3	1	14.585	4.545	0.311622	Expt2_8	1	12.512	3.371	0.269421
	Expt2_5	1	13.871	2.243	0.161704	Expt2_4	2	15.43	5.837	0.378289	Expt2_9	2	17.003	3.883	0.228371
	Expt2_6	1	7.523	4.723	0.627808	Expt2_5	1	9.254	2.029	0.219257	Expt2_10	1	12.407	2.006	0.161683
	Expt2_7	2	16.321	2.324	0.142393	Expt2_6	1	15.751	4.532	0.287728	Expt3_1	1	14.964	3.405	0.227546
	Expt3_1	1	10.631	1.494	0.140532	Expt2_7	1	11.847	2.216	0.187052	Expt3_2	1	9.277	2.43	0.261938
	Expt3_2	1	13.041	3.186	0.244306	Expt2_8	1	14.172	4.516	0.318657	Expt3_3	1	13.538	5.641	0.416679
	Expt3_3	1	11.539	0	0	Expt3_1	1	14.228	4.421	0.310725	Expt3_4	2	11.296	4.209	0.37261
	Expt3_4	1	14.223	2.128	0.149617	Expt3_2	1	7.5	2.821	0.376133	Expt3_5	1	7.827	3.709	0.473872
	Expt3_5	1	13.055	2.19	0.167752	Expt3_3	2	9.412	3.829	0.406821	Expt3_6	2	13.363	2.663	0.199282
	Expt3_6	1	10.581	1.008	0.0952651	Expt3_4	1	12.439	2.991	0.240453	Expt3_7	1	7.537	1.654	0.219451
	Expt3_7	1	8.872	1.073	0.120942	Expt3_5	1	14.436	1.377	0.0953865	Expt3_8	2	13.552	5.704	0.420897
	Expt3_8	1	12.385	0	0	Expt3_6	1	15.771	5.338	0.338469	Expt3_9	1	14.656	2.168	0.147926
	Expt3_9	2	15.457	0	0	Expt3_7	1	12.186	2.411	0.19785	Expt3_10	1	10.632	3.397	0.319507
	Expt3_10	1	12.471	1.232	0.0987892						Expt3_11	1	9.797	1.955	0.199551
	Expt3_11	1	11.416	0	0
	Expt3_12	1	10.596	0	0
	Expt4_1	2	12.466	0	0
	Expt4_2	1	10.849	1.244	0.114665
	Expt4_3	1	10.953	0	0
	Expt4_4	1	11.617	0	0
	Expt4_5	1	11.643	3.742	0.321395
	Expt4_6	1	11.489	0.54	0.0470015
	Expt4_7	1	11.298	0	0
	Expt4_8	1	10.264	1.448	0.141076
	Expt4_9	1	12.808	2.369	0.184963
	Expt4_10	1	9.343	0	0
	Expt4_11	1	15.101	2.73	0.180783
	Expt4_12	1	11.005	0.962	0.0874148
	Expt5_1	1	15.194	0	0
	Expt5_2	1	12.396	0	0
	Expt5_3	1	15.873	1.015	0.0639451
	Expt5_4	1	14.96		0
	Expt5_5	1	14.081	0.295	0.0209502
	Expt5_6	1	10.662	1.399	0.131214
	Expt5_7	1	13.719	0.677	0.0493476
	Expt5_8	2	19.374		0
	Expt5_9	1	15.756	1.241	0.0787636

## Sheet: Fig. 4F
Growth defects in PfOSBP and PfVPS13L1 KS parasites
Expt1	Parasitemia			Parasitemia
	PfOSBP KS	Control		PfVPS13L1 KS	Control
Day 1	0.05	0.04		0.03	0.03
Day 2	0.17	0.15		0.06	0.08
Day 3	0.67	0.5		0.08	0.5
Day 4	2.13	2.61		0.11	1.03
Day 5	8.89	9.2		0.15	6.05
Expt2	Parasitemia			Parasitemia
	PfOSBP KS	Control		PfVPS13L1 KS	Control
Day 1	0.4	0.4		0.05	0.05
Day 2	1.54	1.62		0.06	0.09
Day 3	3.34	3.65		0.07	0.52
Day 4	12	14.6		0.04	1.07
Day 5	32	33.5		0.3	7.58
Expt3	Parasitemia			Parasitemia
	PfOSBP KS	Control		PfVPS13L1 KS	Control
Day 1	0.1	0.11		0.05	0.05
Day 2	0.43	0.44		0.06	0.2
Day 3	1.59	1.64		0.04	0.31
Day 4	7.88	8.11		0.05	1.5
Day 5	14.9	22.4		0.1	5.46
Expt4	Parasitemia
	PfOSBP KS	Control
Day 1	0.05	0.05
Day 2	0.19	0.19
Day 3	0.66	0.7
Day 4	3.41	3.73
Day 5	11.62	9.81

## Sheet: Fig. S4D
FFAT motifs binding to PfVAP
	PF3D7_1351000 FFAT					PF3D7_1343800 FFAT
	Image	Nuclei	Total PM perimeter	ER covered PM	Percentage	Image	Nuclei	Total PM perimeter	ER covered PM	Percentage
	Expt1_1	1	9.745	0	0	Expt1_1	1	11.799	0	0
	Expt1_2	1	16.984	1.199	0.0705959	Expt1_2	1	11.666	0	0
	Expt1_3	1	9.454	0.799	0.0845145	Expt1_3	1	13.35	0.839	0.0628464
	Expt1_4	1	13.454	0	0	Expt1_4	1	14.585	0	0
	Expt1_5	2	14.249	0	0	Expt1_5	1	15.11	0	0
	Expt1_6	2	15.441	0.602	0.0389871	Expt1_6	1	11.315	0	0
	Expt2_1	1	12.411	0.216	0.0174039	Expt1_7	1	13.216	0	0
	Expt2_2	1	9.995	1.614	0.161481	Expt1_8	1	12.542	0	0
	Expt2_3	1	11.888	1.297	0.109102	Expt1_9	1	12.879	0	0
	Expt2_4	1	14.112	1.503	0.106505	Expt1_10	1	12.75	1.732	0.135843
	Expt2_5	1	12.683	4.898	0.386186	Expt1_11	2	17.082	0	0
	Expt2_6	1	12.249	1.204	0.0982937	Expt2_1	2	17.692	2.631	0.148711
	Expt2_7	1	11.997	0	0	Expt2_2	1	11.414	0.194	0.0169967
	Expt3_1	1	14.441	0.716	0.0495811	Expt2_3	1	14.601	0.232	0.0158893
	Expt3_2	1	10.268	0	0	Expt2_4	1	11.265	0	0
	Expt3_3	1	13.363	0.563	0.0421313	Expt2_5	1	12.126	0	0
	Expt3_4	1	14.583	0.252	0.0172804	Expt2_6	1	11.918	0	0
	Expt3_5	1	12.225	0.607	0.0496524	Expt2_7	1	12.471	1.304	0.104563
	Expt3_6	1	12.603	0	0	Expt3_1	1	11.911	0	0
						Expt3_2	1	12.357	0	0
						Expt3_3	1	13.806	0.841	0.0609155
						Expt3_4	2	14.08	1.513	0.107457
						Expt3_5	1	12.797	0	0
						Expt3_6	1	11.014	0.964	0.087525
						Expt3_7	1	13.966	0	0

## Sheet: Fig. S4F
PfOSBP-Halo-SW localization
		Trophozoitess	Schizonts	Late schizonts / Segmenters
	Puncta	22	1	17
	ER	11	28	6
	PM	7
	Total	40	29	23

## Sheet: Fig. S6C
Growth defects in PfOSBP, PFVPS13L1 and PfVPS13L6 KS parasites
	PfOSBP-Halo-SW			PfVPS13L1-Halo-SW			PfVPS13L1-GFP-SW			PfVPS13L6-Halo-SW
	Parasitemia on Day 5		Ratio cKO/Control	Parasitemia on Day 5		Ratio cKO/Control	Parasitemia on Day 5		Ratio cKO/Control	Parasitemia on Day 5		Ratio cKO/Control
	KS	Control		KS	Control		KS	Control		KS	Control
Expt1	8.89	9.2	0.966304	0.15	6.05	0.0247934	0.03	3.06	0.00980392	7.13	7.95	0.896855
Expt2	32	33.5	0.955224	0.3	7.58	0.0395778	0.04	4.6	0.00869565	9.87	10.23	0.964809
Expt3	14.9	22.4	0.665179	0.1	5.46	0.018315	0.04	5.13	0.00779727	8.1	9.19	0.881393
Expt4	11.62	9.81	1.18451

## Sheet: Fig. S6D-F
Quantification of PfOSBP-Halo-SW, PfVPS13L1-Halo-SW and PfVPS13L6-Halo-SW knocksideways efficiency
	PfOSBP-Halo-SW KS	Experiment 1		Experiment 2
		Trophs	Schizonts	Trophs	Schizonts
	Full misloc	28	2	23	4
	Partial misloc	4	4	2	3
	No misloc	1	0	0	0
	Total	33	6	25	7
	PfVPS13L1-Halo-SW KS	Experiment 1		Experiment 2
		Trophs	Schizonts	Trophs	Schizonts
	Full misloc	0	10	7	22
	Partial misloc	0	2	0	7
	No misloc	0	0	0	0
	Total	0	12	7	29
	PfVPS13L6-Halo-SW KS	Experiment 1		Experiment 2
		Trophs	Schizonts	Trophs	Schizonts
	Full misloc	6	36	1	12
	Partial misloc	0	1	0	0
	No misloc	0	0	0	0
	Total	6	37	1	12

[truncated: 7 more sheets: Fig. 6H & S10J, Fig. S10K, Fig. 7A, Fig. 7C, Fig. 7E, Fig. 8B&D, Fig.8C]
